# Supplementary material for: Analysis of commonly expressed genes between first trimester fetal heart and placenta cell types in the context of congenital heart disease
Source: Sci Rep. 2022 Jun 24;12:10756. doi: 10.1038/s41598-022-14955-8 (PMC9232495; doi:10.1038/s41598-022-14955-8)
Supplement: Supplementary file 1 — Supplementary Tables. [file 41598_2022_14955_MOESM1_ESM.xlsx]

## Sheet: Heart EC vs Placenta EC
Table 1A. List of commonly expressed genes between fetal heart endothelial cells and placenta endothelial cells		Table 1B. Functional enrichment analysis for GO Biological Processes using ToppGene – ToppFun of commonly expressed genes between fetal heart endothelial cells and placenta endothelial cells										Table 1C. Functional enrichment analysis for Mouse Phenotypes using ToppGene – ToppFun of commonly expressed genes between fetal heart endothelial cells and placenta endothelial cells										Table 1D. Functional enrichment analysis for Human Disease Phenotypes using ToppGene – ToppFun of commonly expressed genes between fetal heart endothelial cells and placenta endothelial cells
Gene List		GO Biological Process										Mouse Phenotype										Disease Phenotype
ANGPT2			ID	Name	pValue	FDR B&H	FDR B&Y	Bonferroni	Genes from Input	Genes in Annotation			ID	Name	pValue	FDR B&H	FDR B&Y	Bonferroni	Genes from Input	Genes in Annotation			ID	Name	Source	pValue	FDR B&H	FDR B&Y	Bonferroni	Genes from Input	Genes in Annotation
TMEM100		1	GO:0001944	vasculature development	5.503e-35	2.868e-31	2.62e-30	2.868e-31	76	903		1	MP:0000259	abnormal vascular development	7.25e-25	2.638e-21	2.315e-20	2.638e-21	55	491		1	C0023893	Liver Cirrhosis, Experimental	DisGeNET Curated	1.06e-25	7.124e-22	6.69e-21	7.124e-22	61	774
GPRC5B		2	GO:0001568	blood vessel development	1.839e-34	4.582e-31	4.186e-30	9.581e-31	74	866		2	MP:0002925	abnormal cardiovascular development	8.247e-22	1.5e-18	1.317e-17	3e-18	62	723		2	C1519670	Tumor Angiogenesis	DisGeNET BeFree	4.229e-25	1.421e-21	1.335e-20	2.843e-21	62	822
PMEPA1		3	GO:0048514	blood vessel morphogenesis	2.638e-34	4.582e-31	4.186e-30	1.375e-30	70	768		3	MP:0001614	abnormal blood vessel morphology	1.79e-21	2.171e-18	1.905e-17	6.512e-18	80	1196		3	C0003850	Arteriosclerosis	DisGeNET BeFree	1.685e-19	3.122e-16	2.932e-15	1.133e-15	88	1995
NOS3		4	GO:0035239	tube morphogenesis	2.537e-33	3.305e-30	3.019e-29	1.322e-29	80	1068		4	MP:0000260	abnormal angiogenesis	4.678e-21	4.254e-18	3.734e-17	1.702e-17	43	349		4	C0004153	Atherosclerosis	DisGeNET BeFree	1.858e-19	3.122e-16	2.932e-15	1.249e-15	88	1998
SELP		5	GO:0001525	angiogenesis	5.14e-32	5.357e-29	4.894e-28	2.678e-28	63	658		5	MP:0031170	abnormal vasculature physiology	1.181e-18	8.593e-16	7.542e-15	4.296e-15	40	345		5	C0280100	Solid Neoplasm	DisGeNET BeFree	9.455e-18	1.271e-14	1.194e-13	6.357e-14	62	1144
GGT5		6	GO:0072359	circulatory system development	9.374e-32	8.141e-29	7.438e-28	4.885e-28	87	1340		6	MP:0002128	abnormal blood circulation	2.838e-18	1.721e-15	1.51e-14	1.032e-14	57	723		6	C0011881	Diabetic Nephropathy	DisGeNET BeFree	6.493e-16	7.275e-13	6.832e-12	4.365e-12	58	1109
FZD4		7	GO:0035295	tube development	1.047e-28	7.797e-26	7.123e-25	5.458e-25	82	1310		7	MP:0000249	abnormal blood vessel physiology	3.576e-18	1.858e-15	1.631e-14	1.301e-14	39	337		7	C1832661	ANOPHTHALMIA AND PULMONARY HYPOPLASIA	DisGeNET BeFree	1.021e-15	9.809e-13	9.211e-12	6.866e-12	66	1409
DLL1		8	GO:0048646	anatomical structure formation involved in morphogenesis	1.489e-27	9.7e-25	8.862e-24	7.76e-24	83	1395		8	MP:0001544	abnormal cardiovascular system physiology	1.205e-16	5.479e-14	4.809e-13	4.383e-13	91	1785		8	C1658953	tumor vasculature	DisGeNET BeFree	1.453e-14	1.221e-11	1.147e-10	9.768e-11	24	200
PTPRN2		9	GO:0016477	cell migration	5.484e-25	3.175e-22	2.901e-21	2.858e-21	91	1812		9	MP:0003229	abnormal vitelline vasculature morphology	1.413e-16	5.711e-14	5.013e-13	5.14e-13	30	212		9	C0027051	Myocardial Infarction	DisGeNET BeFree	2.37e-14	1.77e-11	1.662e-10	1.593e-10	68	1582
IQCK		10	GO:0030334	regulation of cell migration	7.83e-23	4.08e-20	3.728e-19	4.08e-19	67	1089		10	MP:0001914	hemorrhage	1.598e-15	5.813e-13	5.102e-12	5.813e-12	46	557		10	C0033578	Prostatic Neoplasms	DisGeNET BeFree	2.951e-14	1.984e-11	1.863e-10	1.984e-10	48	862
AKR1C3		11	GO:0040012	regulation of locomotion	2.383e-22	1.129e-19	1.031e-18	1.242e-18	70	1210		11	MP:0002191	abnormal artery morphology	4.467e-13	1.477e-10	1.297e-09	1.625e-09	36	410		11	C0494165	Secondary malignant neoplasm of liver	DisGeNET BeFree	7.33e-14	4.409e-11	4.14e-10	4.928e-10	50	951
APCDD1		12	GO:2000145	regulation of cell motility	2.381e-21	1.034e-18	9.448e-18	1.241e-17	67	1159		12	MP:0001619	abnormal vascular permeability	1.413e-12	3.953e-10	3.469e-09	5.139e-09	15	60		12	C0042373	Vascular Diseases	DisGeNET BeFree	7.87e-14	4.409e-11	4.14e-10	5.291e-10	41	660
ST3GAL5		13	GO:0051270	regulation of cellular component movement	6.883e-21	2.759e-18	2.521e-17	3.587e-17	69	1250		13	MP:0006055	abnormal vascular endothelial cell morphology	1.413e-12	3.953e-10	3.469e-09	5.139e-09	15	60		13	C0003864	Arthritis	DisGeNET BeFree	9.491e-14	4.908e-11	4.609e-10	6.381e-10	51	992
FOXO1		14	GO:0003158	endothelium development	1.553e-20	5.78e-18	5.28e-17	8.092e-17	27	159		14	MP:0002086	abnormal extraembryonic tissue morphology	6.035e-11	1.568e-08	1.376e-07	2.196e-07	46	747		14	C0020538	Hypertensive disease	DisGeNET BeFree	1.508e-13	6.888e-11	6.469e-10	1.014e-09	76	1973
RHOJ		15	GO:0043542	endothelial cell migration	5.871e-20	2.04e-17	1.863e-16	3.059e-16	34	296		15	MP:0009489	abnormal blood vessel endothelium morphology	8.219e-11	1.993e-08	1.75e-07	2.99e-07	15	78		15	C0003857	Congenital arteriovenous malformation	DisGeNET BeFree	1.537e-13	6.888e-11	6.469e-10	1.033e-09	19	127
AGRN		16	GO:0001667	ameboidal-type cell migration	1.97e-19	6.415e-17	5.861e-16	1.026e-15	43	520		16	MP:0000288	abnormal pericardium morphology	9.537e-11	2.169e-08	1.903e-07	3.47e-07	23	207		16	C0036421	Systemic Scleroderma	DisGeNET BeFree	1.729e-13	7.266e-11	6.824e-10	1.163e-09	48	904
SCARF1		17	GO:0007155	cell adhesion	4.54e-19	1.392e-16	1.271e-15	2.366e-15	75	1571		17	MP:0006207	embryonic lethality during organogenesis	1.053e-10	2.253e-08	1.978e-07	3.83e-07	48	816		17	C0153676	Secondary malignant neoplasm of lung	DisGeNET BeFree	5.044e-13	1.995e-10	1.873e-09	3.391e-09	60	1370
DLL4		18	GO:0010631	epithelial cell migration	5.019e-19	1.453e-16	1.327e-15	2.615e-15	37	384		18	MP:0001718	abnormal visceral yolk sac morphology	1.16e-10	2.344e-08	2.057e-07	4.219e-07	23	209		18	C0029408	Degenerative polyarthritis	DisGeNET BeFree	6.156e-13	2.299e-10	2.159e-09	4.139e-09	68	1694
ARAP3		19	GO:0022610	biological adhesion	5.85e-19	1.605e-16	1.466e-15	3.049e-15	75	1578		19	MP:0003410	abnormal artery development	2.706e-10	5.182e-08	4.548e-07	9.846e-07	18	129		19	C0036690	Septicemia	DisGeNET BeFree	1.067e-12	3.774e-10	3.544e-09	7.17e-09	57	1279
ABI3		20	GO:0090132	epithelium migration	6.52e-19	1.699e-16	1.552e-15	3.398e-15	37	387		20	MP:0001784	abnormal fluid regulation	3.843e-10	6.903e-08	6.058e-07	1.398e-06	44	733		20	C0948008	Ischemic stroke	DisGeNET BeFree	1.562e-12	5.251e-10	4.931e-09	1.05e-08	52	1104
KITLG		21	GO:0090130	tissue migration	1.003e-18	2.489e-16	2.274e-15	5.227e-15	37	392		21	MP:0004076	abnormal vitelline vascular remodeling	3.985e-10	6.903e-08	6.058e-07	1.45e-06	13	61		21	C0239946	Fibrosis, Liver	DisGeNET BeFree	2.026e-12	6.486e-10	6.091e-09	1.362e-08	51	1075
PDK4		22	GO:0045765	regulation of angiogenesis	2.36e-17	5.589e-15	5.106e-14	1.23e-13	35	382		22	MP:0005592	abnormal vascular smooth muscle morphology	4.479e-10	7.407e-08	6.501e-07	1.63e-06	14	74		22	C0243026	Sepsis	DisGeNET BeFree	2.168e-12	6.625e-10	6.221e-09	1.458e-08	58	1340
ZBTB20		23	GO:1901342	regulation of vasculature development	3.85e-17	8.722e-15	7.968e-14	2.006e-13	35	388		23	MP:0003070	increased vascular permeability	8.567e-10	1.355e-07	1.189e-06	3.117e-06	11	42		23	C0007222	Cardiovascular Diseases	DisGeNET BeFree	3.224e-12	9.425e-10	8.85e-09	2.168e-08	63	1551
ADAMTS9		24	GO:0022603	regulation of anatomical structure morphogenesis	8.355e-17	1.814e-14	1.657e-13	4.354e-13	60	1160		24	MP:0011098	embryonic lethality during organogenesis, complete penetrance	1.394e-09	2.114e-07	1.855e-06	5.073e-06	40	651		24	C2931822	Nasopharyngeal carcinoma	DisGeNET BeFree	4.679e-12	1.311e-09	1.231e-08	3.145e-08	61	1484
SENP7		25	GO:0030335	positive regulation of cell migration	2.82e-16	5.879e-14	5.371e-13	1.47e-12	43	633		25	MP:0009577	abnormal developmental vascular remodeling	1.478e-09	2.15e-07	1.887e-06	5.376e-06	11	44		25	C0023418	leukemia	DisGeNET BeFree	4.92e-12	1.323e-09	1.242e-08	3.308e-08	73	1984
ARMCX2		26	GO:0051272	positive regulation of cellular component movement	7.655e-16	1.534e-13	1.402e-12	3.989e-12	44	681		26	MP:0003091	abnormal cell migration	5.144e-09	7.197e-07	6.317e-06	1.871e-05	31	440		26	C0018802	Congestive heart failure	DisGeNET BeFree	6.256e-12	1.618e-09	1.519e-08	4.206e-08	63	1575
FAM212A		27	GO:2000147	positive regulation of cell motility	1.399e-15	2.701e-13	2.467e-12	7.291e-12	43	662		27	MP:0000767	abnormal smooth muscle morphology	8.147e-09	1.098e-06	9.634e-06	2.964e-05	15	107		27	C0030297	Pancreatic Neoplasm	DisGeNET BeFree	6.942e-12	1.729e-09	1.623e-08	4.667e-08	31	448
EIF4G3		28	GO:0007507	heart development	1.868e-15	3.476e-13	3.176e-12	9.733e-12	44	698		28	MP:0002108	abnormal muscle morphology	8.875e-09	1.153e-06	1.012e-05	3.229e-05	49	963		28	C0007134	Renal Cell Carcinoma	DisGeNET BeFree	7.413e-12	1.73e-09	1.624e-08	4.984e-08	72	1958
TMEM204		29	GO:0040017	positive regulation of locomotion	3.258e-15	5.854e-13	5.348e-12	1.698e-11	43	678		29	MP:0006208	lethality throughout fetal growth and development	1.046e-08	1.312e-06	1.151e-05	3.805e-05	29	403		29	C0036220	Kaposi Sarcoma	DisGeNET BeFree	7.462e-12	1.73e-09	1.624e-08	5.017e-08	32	478
PROS1		30	GO:0045446	endothelial cell differentiation	3.614e-15	6.277e-13	5.735e-12	1.883e-11	21	139		30	MP:0004787	abnormal dorsal aorta morphology	1.331e-08	1.614e-06	1.416e-05	4.841e-05	13	80		30	C0026764	Multiple Myeloma	DisGeNET BeFree	9.84e-12	2.205e-09	2.071e-08	6.616e-08	65	1674
ENTPD1		31	GO:0007167	enzyme linked receptor protein signaling pathway	2.707e-14	4.551e-12	4.157e-11	1.411e-10	56	1168		31	MP:0004003	abnormal vascular endothelial cell physiology	1.795e-08	2.107e-06	1.849e-05	6.531e-05	10	43		31	C0010068	Coronary heart disease	DisGeNET BeFree	1.029e-11	2.231e-09	2.095e-08	6.917e-08	59	1432
ITGA2		32	GO:0043534	blood vessel endothelial cell migration	1.273e-13	2.073e-11	1.894e-10	6.634e-10	22	185		32	MP:0000272	abnormal aorta morphology	2.634e-08	2.995e-06	2.628e-05	9.584e-05	20	211		32	C0476089	Endometrial Carcinoma	DisGeNET BeFree	1.097e-11	2.267e-09	2.129e-08	7.375e-08	62	1555
BCL6B		33	GO:0070848	response to growth factor	1.175e-12	1.855e-10	1.695e-09	6.121e-09	43	805		33	MP:0011655	abnormal systemic artery morphology	3.952e-08	4.357e-06	3.824e-05	0.0001438	23	282		33	C0038454	Cerebrovascular accident	DisGeNET BeFree	1.113e-11	2.267e-09	2.129e-08	7.482e-08	61	1515
ZNF467		34	GO:0030198	extracellular matrix organization	1.213e-12	1.859e-10	1.698e-09	6.319e-09	31	431		34	MP:0005312	pericardial effusion	4.403e-08	4.711e-06	4.134e-05	0.0001602	14	104		34	C0022658	Kidney Diseases	DisGeNET BeFree	1.483e-11	2.933e-09	2.754e-08	9.971e-08	49	1060
F2R		35	GO:0043062	extracellular structure organization	1.289e-12	1.919e-10	1.753e-09	6.715e-09	31	432		35	MP:0005602	decreased angiogenesis	5.833e-08	5.942e-06	5.215e-05	0.0002122	12	75		35	C1332977	Childhood Leukemia	DisGeNET BeFree	1.835e-11	3.526e-09	3.311e-08	1.234e-07	66	1740
SOX18		36	GO:0071363	cellular response to growth factor stimulus	1.382e-12	2.001e-10	1.828e-09	7.202e-09	42	775		36	MP:0011099	lethality throughout fetal growth and development, complete penetrance	5.88e-08	5.942e-06	5.215e-05	0.0002139	21	243		36	C0856169	Endothelial dysfunction	DisGeNET BeFree	1.924e-11	3.593e-09	3.374e-08	1.293e-07	39	716
NOL4L		37	GO:0045229	external encapsulating structure organization	1.454e-12	2.048e-10	1.871e-09	7.578e-09	31	434		37	MP:0001634	internal hemorrhage	9.073e-08	8.921e-06	7.83e-05	0.0003301	25	343		37	C0010054	Coronary Arteriosclerosis	DisGeNET BeFree	2.224e-11	4.041e-09	3.795e-08	1.495e-07	54	1262
VOPP1		38	GO:0051241	negative regulation of multicellular organismal process	1.866e-12	2.559e-10	2.338e-09	9.725e-09	56	1295		38	MP:0005294	abnormal heart ventricle morphology	9.861e-08	9.441e-06	8.286e-05	0.0003588	37	669		38	C0005779	Blood Coagulation Disorders	DisGeNET BeFree	2.414e-11	4.189e-09	3.934e-08	1.623e-07	22	233
LRIG3		39	GO:0002040	sprouting angiogenesis	2.413e-12	3.224e-10	2.945e-09	1.257e-08	21	192		39	MP:0001785	edema	1.085e-07	1.012e-05	8.88e-05	0.0003946	31	502		39	C1956346	Coronary Artery Disease	DisGeNET BeFree	2.488e-11	4.189e-09	3.934e-08	1.673e-07	60	1504
CASP10		40	GO:0001570	vasculogenesis	4.059e-12	5.288e-10	4.831e-09	2.115e-08	16	102		40	MP:0001879	abnormal lymphatic vessel morphology	1.158e-07	1.053e-05	9.243e-05	0.0004213	11	65		40	C2945695	Limb ischemia	DisGeNET BeFree	2.493e-11	4.189e-09	3.934e-08	1.676e-07	19	168
TUBB2B		41	GO:0048729	tissue morphogenesis	4.582e-12	5.823e-10	5.32e-09	2.388e-08	44	874		41	MP:0001622	abnormal vasculogenesis	1.25e-07	1.109e-05	9.733e-05	0.0004547	10	52		41	C0024141	Lupus Erythematosus, Systemic	DisGeNET BeFree	3.888e-11	6.375e-09	5.986e-08	2.614e-07	64	1686
PRAF2		42	GO:0009611	response to wounding	6.943e-12	8.614e-10	7.87e-09	3.618e-08	40	746		42	MP:0002792	abnormal retinal vasculature morphology	1.582e-07	1.363e-05	0.0001196	0.0005756	20	235		42	C0024121	Lung Neoplasms	DisGeNET BeFree	4.576e-11	7.326e-09	6.879e-08	3.077e-07	47	1020
WDR54		43	GO:0042127	regulation of cell population proliferation	7.864e-12	9.53e-10	8.706e-09	4.098e-08	71	1973		43	MP:0002884	abnormal pharyngeal arch morphology	1.611e-07	1.363e-05	0.0001196	0.0005861	16	152		43	C0018923	Hemangiosarcoma	DisGeNET BeFree	4.843e-11	7.572e-09	7.111e-08	3.256e-07	18	154
MECOM		44	GO:0008284	positive regulation of cell population proliferation	1.012e-11	1.198e-09	1.095e-08	5.272e-08	50	1117		44	MP:0003156	abnormal leukocyte migration	2.363e-07	1.908e-05	0.0001675	0.0008596	15	137		44	C0302592	Cervix carcinoma	DisGeNET BeFree	5.89e-11	9e-09	8.452e-08	3.96e-07	68	1873
CGNL1		45	GO:0030155	regulation of cell adhesion	1.123e-11	1.3e-09	1.188e-08	5.85e-08	42	827		45	MP:0003814	vascular smooth muscle hypoplasia	2.403e-07	1.908e-05	0.0001675	0.0008744	6	14		45	C2363741	HIV-1 infection	DisGeNET BeFree	6.283e-11	9.386e-09	8.814e-08	4.224e-07	37	678
CCDC68		46	GO:0030036	actin cytoskeleton organization	1.698e-11	1.923e-09	1.757e-08	8.847e-08	40	768		46	MP:0000266	abnormal heart morphology	2.413e-07	1.908e-05	0.0001675	0.0008778	68	1728		46	C0014175	Endometriosis	DisGeNET BeFree	6.579e-11	9.615e-09	9.029e-08	4.423e-07	47	1031
SH2D3C		47	GO:0010632	regulation of epithelial cell migration	2.01e-11	2.228e-09	2.036e-08	1.047e-07	25	312		47	MP:0002672	abnormal pharyngeal arch artery morphology	3.801e-07	2.942e-05	0.0002582	0.001383	9	45		47	C4048328	cervical cancer	DisGeNET BeFree	9.877e-11	1.413e-08	1.327e-07	6.64e-07	66	1809
PML		48	GO:0032101	regulation of response to external stimulus	2.621e-11	2.845e-09	2.599e-08	1.366e-07	50	1147		48	MP:0002081	perinatal lethality	4.63e-07	3.509e-05	0.000308	0.001684	48	1060		48	C3203102	Idiopathic pulmonary arterial hypertension	DisGeNET BeFree	1.267e-10	1.775e-08	1.667e-07	8.52e-07	37	695
HEG1		49	GO:0010594	regulation of endothelial cell migration	3.161e-11	3.361e-09	3.071e-08	1.647e-07	22	243		49	MP:0005369	muscle phenotype	6.139e-07	4.558e-05	0.0004	0.002233	56	1342		49	C0947751	Vascular inflammations	DisGeNET BeFree	1.351e-10	1.854e-08	1.741e-07	9.085e-07	24	305
CDH13		50	GO:1904018	positive regulation of vasculature development	4.638e-11	4.739e-09	4.33e-08	2.417e-07	20	201		50	MP:0002085	abnormal embryonic tissue morphology	6.727e-07	4.799e-05	0.0004212	0.002447	45	975		50	C0677886	Epithelial ovarian cancer	DisGeNET BeFree	1.69e-10	2.273e-08	2.134e-07	1.136e-06	51	1214
PALM		51	GO:0045766	positive regulation of angiogenesis	4.638e-11	4.739e-09	4.33e-08	2.417e-07	20	201		51	MP:0000267	abnormal heart development	6.727e-07	4.799e-05	0.0004212	0.002447	23	330		51	C0079731	B-Cell Lymphomas	DisGeNET BeFree	1.801e-10	2.375e-08	2.23e-07	1.211e-06	55	1375
NOTCH1		52	GO:0060429	epithelium development	4.93e-11	4.94e-09	4.513e-08	2.569e-07	59	1532		52	MP:0001545	abnormal hematopoietic system physiology	7.28e-07	5.093e-05	0.000447	0.002648	57	1384		52	C0278488	Carcinoma breast stage IV	DisGeNET BeFree	1.855e-10	2.399e-08	2.252e-07	1.247e-06	33	573
DCHS1		53	GO:0042060	wound healing	5.277e-11	5.188e-09	4.74e-08	2.75e-07	34	594		53	MP:0004264	abnormal extraembryonic tissue physiology	7.454e-07	5.117e-05	0.0004491	0.002712	22	307		53	C1608408	Malignant transformation	DisGeNET BeFree	1.928e-10	2.446e-08	2.296e-07	1.296e-06	46	1027
EHD2		54	GO:0098609	cell-cell adhesion	1.015e-10	9.794e-09	8.948e-08	5.289e-07	44	961		54	MP:0003711	pathological neovascularization	8.344e-07	5.621e-05	0.0004934	0.003036	12	95		54	C0033860	Psoriasis	DisGeNET BeFree	2.074e-10	2.582e-08	2.425e-07	1.394e-06	48	1105
TCN2		55	GO:0010634	positive regulation of epithelial cell migration	1.313e-10	1.244e-08	1.136e-07	6.841e-07	19	190		55	MP:0020320	abnormal vascular endothelial cell apoptosis	1.022e-06	6.757e-05	0.0005931	0.003717	4	5		55	C1335302	Pancreatic Ductal Adenocarcinoma	DisGeNET BeFree	2.367e-10	2.893e-08	2.717e-07	1.591e-06	44	959
AKAP12		56	GO:0030029	actin filament-based process	2.724e-10	2.535e-08	2.316e-07	1.42e-06	41	879		56	MP:0006338	abnormal second pharyngeal arch morphology	1.192e-06	7.747e-05	0.0006799	0.004338	7	27		56	C0011884	Diabetic Retinopathy	DisGeNET BeFree	2.497e-10	2.93e-08	2.752e-07	1.679e-06	34	612
DACH1		57	GO:0061298	retina vasculature development in camera-type eye	3.16e-10	2.889e-08	2.639e-07	1.647e-06	8	20		57	MP:0010832	lethality during fetal growth through weaning	1.262e-06	8.052e-05	0.0007067	0.00459	71	1918		57	C4087504	Peritoneal dissemination	DisGeNET BeFree	2.525e-10	2.93e-08	2.752e-07	1.697e-06	18	170
CPQ		58	GO:0034330	cell junction organization	4.452e-10	4e-08	3.654e-07	2.32e-06	39	820		58	MP:0002169	no abnormal phenotype detected	1.692e-06	0.0001061	0.0009312	0.006154	69	1858		58	C0024143	Lupus Nephritis	DisGeNET BeFree	2.528e-10	2.93e-08	2.752e-07	1.7e-06	30	486
ARHGAP28		59	GO:2000026	regulation of multicellular organismal development	5.832e-10	5.151e-08	4.705e-07	3.039e-06	59	1632		59	MP:0002873	normal phenotype	1.795e-06	0.0001107	0.0009711	0.006528	69	1861		59	C0007103	Malignant neoplasm of endometrium	DisGeNET BeFree	2.756e-10	3.099e-08	2.91e-07	1.853e-06	51	1231
GJA4		60	GO:0007264	small GTPase mediated signal transduction	6.566e-10	5.606e-08	5.122e-07	3.421e-06	31	553		60	MP:0005380	embryo phenotype	1.998e-06	0.0001205	0.001058	0.007268	70	1904		60	C0018801	Heart failure	DisGeNET BeFree	2.766e-10	3.099e-08	2.91e-07	1.86e-06	55	1391
BGN		61	GO:0031589	cell-substrate adhesion	6.589e-10	5.606e-08	5.122e-07	3.434e-06	26	397		61	MP:0012253	abnormal intersomitic vessel morphology	2.02e-06	0.0001205	0.001058	0.00735	7	29		61	C4722518	Triple-Negative Breast Carcinoma	DisGeNET BeFree	2.815e-10	3.102e-08	2.913e-07	1.892e-06	60	1598
ABLIM1		62	GO:0010595	positive regulation of endothelial cell migration	6.67e-10	5.606e-08	5.122e-07	3.476e-06	16	142		62	MP:0001722	pale yolk sac	2.224e-06	0.0001305	0.001145	0.008091	12	104		62	C0018916	Hemangioma	DisGeNET BeFree	3.062e-10	3.321e-08	3.118e-07	2.059e-06	19	194
ARHGEF15		63	GO:0009887	animal organ morphogenesis	7.513e-10	6.215e-08	5.678e-07	3.915e-06	50	1263		63	MP:0006346	small pharyngeal arch	3.064e-06	0.0001769	0.001553	0.01115	8	43		63	C0152018	Esophageal carcinoma	DisGeNET BeFree	3.301e-10	3.523e-08	3.308e-07	2.219e-06	52	1277
ICAM3		64	GO:0045785	positive regulation of cell adhesion	8.03e-10	6.538e-08	5.973e-07	4.184e-06	29	493		64	MP:0014134	abnormal embryo morphology	4.095e-06	0.0002308	0.002026	0.0149	56	1425		64	C0020456	Hyperglycemia	DisGeNET BeFree	4.216e-10	4.429e-08	4.159e-07	2.834e-06	46	1052
DOCK6		65	GO:0051240	positive regulation of multicellular organismal process	8.524e-10	6.834e-08	6.243e-07	4.442e-06	60	1692		65	MP:0003227	abnormal vascular branching morphogenesis	4.124e-06	0.0002308	0.002026	0.015	7	32		65	C0023449	Acute lymphocytic leukemia	DisGeNET BeFree	4.593e-10	4.751e-08	4.461e-07	3.088e-06	52	1289
SPATS2		66	GO:0007015	actin filament organization	1.203e-09	9.499e-08	8.678e-07	6.269e-06	28	470		66	MP:0006344	small second pharyngeal arch	4.909e-06	0.0002706	0.002375	0.01786	5	13		66	C0238463	Papillary thyroid carcinoma	DisGeNET BeFree	5.122e-10	5.217e-08	4.899e-07	3.444e-06	52	1293
INPP1		67	GO:0060562	epithelial tube morphogenesis	1.376e-09	1.07e-07	9.775e-07	7.169e-06	26	411		67	MP:0006340	abnormal fourth pharyngeal arch morphology	5.168e-06	0.0002765	0.002426	0.0188	6	22		67	C0007847	Malignant tumor of cervix	DisGeNET BeFree	6.494e-10	6.516e-08	6.119e-07	4.366e-06	62	1718
PLS3		68	GO:0097435	supramolecular fiber organization	2.184e-09	1.674e-07	1.529e-06	1.138e-05	37	793		68	MP:0010200	enlarged lymphatic vessel	5.168e-06	0.0002765	0.002426	0.0188	6	22		68	C0025286	Meningioma	DisGeNET BeFree	7.451e-10	7.35e-08	6.902e-07	5.01e-06	33	605
NPR1		69	GO:0051017	actin filament bundle assembly	2.784e-09	2.102e-07	1.921e-06	1.451e-05	17	179		69	MP:0010545	abnormal heart layer morphology	6.75e-06	0.0003526	0.003095	0.02456	23	378		69	C0004114	Astrocytoma	DisGeNET BeFree	7.626e-10	7.35e-08	6.902e-07	5.127e-06	43	958
PDGFB		70	GO:0009790	embryo development	2.985e-09	2.222e-07	2.03e-06	1.555e-05	50	1316		70	MP:0011182	decreased hematopoietic cell number	6.785e-06	0.0003526	0.003095	0.02469	57	1485		70	C0011644	Scleroderma	DisGeNET BeFree	7.652e-10	7.35e-08	6.902e-07	5.145e-06	23	305
FGD5		71	GO:0061572	actin filament bundle organization	3.902e-09	2.864e-07	2.617e-06	2.034e-05	17	183		71	MP:0002189	abnormal myocardial trabeculae morphology	7.028e-06	0.0003601	0.003161	0.02557	13	136		71	C1623038	Cirrhosis	DisGeNET BeFree	8.505e-10	8.054e-08	7.563e-07	5.718e-06	39	815
SNCG		72	GO:0019221	cytokine-mediated signaling pathway	5.711e-09	4.133e-07	3.776e-06	2.976e-05	37	822		72	MP:0000291	enlarged pericardium	7.797e-06	0.000394	0.003458	0.02837	7	35		72	C1449563	Cardiomyopathy, Familial Idiopathic	DisGeNET BeFree	9.074e-10	8.473e-08	7.956e-07	6.1e-06	37	746
EDN1		73	GO:0003007	heart morphogenesis	5.967e-09	4.26e-07	3.892e-06	3.11e-05	21	292		73	MP:0001719	absent vitelline blood vessels	8.277e-06	0.0004125	0.00362	0.03011	9	64		73	C0023434	Chronic Lymphocytic Leukemia	DisGeNET BeFree	9.841e-10	9.029e-08	8.479e-07	6.616e-06	53	1358
CCDC28B		74	GO:0008360	regulation of cell shape	6.075e-09	4.278e-07	3.909e-06	3.166e-05	16	165		74	MP:0010865	prenatal growth retardation	8.653e-06	0.0004254	0.003734	0.03148	34	710		74	C0851971	Gastrointestinal vascular malformation	DisGeNET BeFree	1.001e-09	9.029e-08	8.479e-07	6.728e-06	5	5
FAM114A1		75	GO:0043009	chordate embryonic development	6.707e-09	4.66e-07	4.257e-06	3.495e-05	37	827		75	MP:0008852	retinal neovascularization	1.151e-05	0.0005582	0.004899	0.04187	7	37		75	C0034069	Pulmonary Fibrosis	DisGeNET BeFree	1.007e-09	9.029e-08	8.479e-07	6.772e-06	40	856
ETS1		76	GO:0034329	cell junction assembly	8.956e-09	6.141e-07	5.61e-06	4.667e-05	27	482		76	MP:0000263	absent organized vascular network	1.359e-05	0.0006505	0.005709	0.04943	4	8		76	C0014070	Encephalomyelitis	DisGeNET BeFree	1.317e-09	1.165e-07	1.094e-06	8.855e-06	40	864
IFI27		77	GO:0048585	negative regulation of response to stimulus	1.029e-08	6.96e-07	6.359e-06	5.36e-05	63	1945		77	MP:0006354	abnormal fourth pharyngeal arch artery morphology	1.58e-05	0.0007466	0.006553	0.05749	5	16		77	C0011854	Diabetes Mellitus, Insulin-Dependent	DisGeNET BeFree	1.435e-09	1.253e-07	1.177e-06	9.648e-06	56	1497
SHE		78	GO:0032956	regulation of actin cytoskeleton organization	1.199e-08	8.013e-07	7.321e-06	6.25e-05	24	393		78	MP:0012382	abnormal blood cell physiology	1.668e-05	0.0007732	0.006786	0.06067	51	1312		78	C0024117	Chronic Obstructive Airway Disease	DisGeNET BeFree	1.517e-09	1.307e-07	1.228e-06	1.02e-05	49	1213
CD40		79	GO:0001945	lymph vessel development	1.284e-08	8.466e-07	7.735e-06	6.688e-05	8	30		79	MP:0002551	abnormal blood coagulation	1.679e-05	0.0007732	0.006786	0.06108	16	216		79	C3539878	Triple Negative Breast Neoplasms	DisGeNET BeFree	1.662e-09	1.414e-07	1.328e-06	1.117e-05	60	1673
TNFRSF1B		80	GO:0009792	embryo development ending in birth or egg hatching	1.38e-08	8.986e-07	8.21e-06	7.189e-05	37	850		80	MP:0009676	abnormal hemostasis	1.778e-05	0.0008087	0.007098	0.0647	16	217		80	C0018133	Graft-vs-Host Disease	DisGeNET BeFree	2.044e-09	1.717e-07	1.613e-06	1.374e-05	27	437
EFNB2		81	GO:0001701	in utero embryonic development	1.415e-08	9.106e-07	8.319e-06	7.376e-05	28	526		81	MP:0003984	embryonic growth retardation	1.977e-05	0.0008811	0.007733	0.07193	30	612		81	C0035222	Respiratory Distress Syndrome, Adult	DisGeNET BeFree	2.095e-09	1.738e-07	1.633e-06	1.408e-05	25	378
PIEZO1		82	GO:0003013	circulatory system process	1.545e-08	9.819e-07	8.971e-06	8.052e-05	33	704		82	MP:0003935	abnormal craniofacial development	1.986e-05	0.0008811	0.007733	0.07225	22	376		82	C0598766	Leukemogenesis	DisGeNET BeFree	2.474e-09	2.028e-07	1.905e-06	1.663e-05	43	996
DYSF		83	GO:0002009	morphogenesis of an epithelium	1.671e-08	1.049e-06	9.587e-06	8.71e-05	32	670		83	MP:0011089	perinatal lethality, complete penetrance	2.256e-05	0.000989	0.00868	0.08209	17	246		83	C0035344	Retinopathy of Prematurity	DisGeNET BeFree	2.562e-09	2.075e-07	1.949e-06	1.722e-05	18	196
MANSC1		84	GO:0051094	positive regulation of developmental process	1.957e-08	1.214e-06	1.109e-05	0.000102	53	1525		84	MP:0011108	embryonic lethality during organogenesis, incomplete penetrance	2.377e-05	0.00103	0.009036	0.08648	17	247		84	C0206698	Cholangiocarcinoma	DisGeNET BeFree	2.605e-09	2.085e-07	1.958e-06	1.752e-05	39	848
LRRC32		85	GO:0001775	cell activation	2.386e-08	1.463e-06	1.336e-05	0.0001243	55	1623		85	MP:0000717	abnormal lymphocyte cell number	2.53e-05	0.001083	0.009505	0.09206	44	1084		85	C0023473	Myeloid Leukemia, Chronic	DisGeNET BeFree	2.808e-09	2.221e-07	2.085e-06	1.888e-05	47	1156
ACAP2		86	GO:0043535	regulation of blood vessel endothelial cell migration	2.431e-08	1.473e-06	1.346e-05	0.0001267	15	158		86	MP:0002420	abnormal adaptive immunity	2.728e-05	0.001141	0.01001	0.09924	49	1264		86	C0040136	Thyroid Neoplasm	DisGeNET BeFree	3.11e-09	2.431e-07	2.283e-06	2.091e-05	45	1081
EPB41L2		87	GO:0007169	transmembrane receptor protein tyrosine kinase signaling pathway	2.655e-08	1.59e-06	1.453e-05	0.0001383	35	795		87	MP:0004181	abnormal carotid artery morphology	2.752e-05	0.001141	0.01001	0.1001	7	42		87	C0007785	Cerebral Infarction	DisGeNET BeFree	3.247e-09	2.509e-07	2.356e-06	2.183e-05	34	676
MCAM		88	GO:0061440	kidney vasculature development	2.925e-08	1.712e-06	1.564e-05	0.0001524	8	33		88	MP:0001819	abnormal immune cell physiology	2.769e-05	0.001141	0.01001	0.1007	48	1229		88	C0021051	Immunologic Deficiency Syndromes	DisGeNET BeFree	3.497e-09	2.672e-07	2.509e-06	2.351e-05	39	857
PCDH12		89	GO:0061437	renal system vasculature development	2.925e-08	1.712e-06	1.564e-05	0.0001524	8	33		89	MP:0005388	respiratory system phenotype	2.79e-05	0.001141	0.01001	0.1015	50	1301		89	C0024668	Mammary Neoplasms, Experimental	DisGeNET Curated	3.695e-09	2.788e-07	2.618e-06	2.484e-05	16	155
FNBP1		90	GO:0034097	response to cytokine	3.458e-08	2.002e-06	1.829e-05	0.0001802	47	1290		90	MP:0002442	abnormal leukocyte physiology	3.388e-05	0.00137	0.01202	0.1233	47	1203		90	C1800706	Idiopathic Pulmonary Fibrosis	DisGeNET BeFree	3.733e-09	2.788e-07	2.618e-06	2.51e-05	37	786
MMRN1		91	GO:0008015	blood circulation	3.879e-08	2.221e-06	2.029e-05	0.0002021	30	622		91	MP:0020846	abnormal cell motility	3.653e-05	0.00146	0.01282	0.1329	31	664		91	C0376618	Endotoxemia	DisGeNET BeFree	3.928e-09	2.902e-07	2.725e-06	2.641e-05	23	332
RAPGEF5		92	GO:0007265	Ras protein signal transduction	4.069e-08	2.305e-06	2.106e-05	0.000212	24	419		92	MP:0002421	abnormal cell-mediated immunity	3.704e-05	0.001465	0.01285	0.1347	48	1243		92	C0153690	Secondary malignant neoplasm of bone	DisGeNET BeFree	3.989e-09	2.915e-07	2.737e-06	2.682e-05	33	647
COL18A1		93	GO:0019220	regulation of phosphate metabolic process	4.465e-08	2.502e-06	2.285e-05	0.0002326	58	1790		93	MP:0003179	thrombocytopenia	3.773e-05	0.001476	0.01295	0.1373	15	206		93	C0038525	Subarachnoid Hemorrhage	DisGeNET BeFree	4.219e-09	3.05e-07	2.864e-06	2.837e-05	27	452
NQO1		94	GO:0051174	regulation of phosphorus metabolic process	4.552e-08	2.524e-06	2.306e-05	0.0002372	58	1791		94	MP:0010402	ventricular septal defect	3.833e-05	0.001476	0.01295	0.1394	16	231		94	C0004364	Autoimmune Diseases	DisGeNET BeFree	5.002e-09	3.578e-07	3.36e-06	3.363e-05	59	1679
THBD		95	GO:0001885	endothelial cell development	4.612e-08	2.53e-06	2.311e-05	0.0002403	11	81		95	MP:0020321	increased vascular endothelial cell apoptosis	3.854e-05	0.001476	0.01295	0.1402	3	4		95	C0029925	Ovarian Carcinoma	DisGeNET BeFree	5.412e-09	3.83e-07	3.596e-06	3.638e-05	29	521
PSMB8		96	GO:0016525	negative regulation of angiogenesis	4.724e-08	2.564e-06	2.342e-05	0.0002461	15	166		96	MP:0009865	abnormal aorta smooth muscle morphology	3.94e-05	0.001493	0.0131	0.1433	4	10		96	C0004096	Asthma	DisGeNET BeFree	6.002e-09	4.203e-07	3.947e-06	4.035e-05	60	1731
ENC1		97	GO:0033993	response to lipid	5.568e-08	2.991e-06	2.733e-05	0.0002902	39	977		97	MP:0003542	abnormal vascular endothelial cell development	4.336e-05	0.001626	0.01427	0.1577	6	31		97	C0155094	Corneal pannus	DisGeNET BeFree	6.794e-09	4.709e-07	4.422e-06	4.568e-05	11	66
MAP3K11		98	GO:0010810	regulation of cell-substrate adhesion	5.724e-08	3.043e-06	2.78e-05	0.0002983	18	246		98	MP:0000217	abnormal leukocyte cell number	4.493e-05	0.001668	0.01464	0.1635	60	1696		98	C0521158	Recurrent tumor	DisGeNET BeFree	7.638e-09	5.061e-07	4.753e-06	5.135e-05	35	735
TSPAN14		99	GO:2000181	negative regulation of blood vessel morphogenesis	5.999e-08	3.158e-06	2.885e-05	0.0003126	15	169		99	MP:0009867	abnormal ascending aorta morphology	5.227e-05	0.001921	0.01686	0.1902	5	20		99	C0205699	Carcinomatosis	DisGeNET Curated	7.679e-09	5.061e-07	4.753e-06	5.162e-05	16	163
AFAP1L1		100	GO:1901343	negative regulation of vasculature development	6.489e-08	3.382e-06	3.089e-05	0.0003382	15	170		100	MP:0008246	abnormal leukocyte morphology	5.29e-05	0.001925	0.01689	0.1925	65	1897		100	C0205697	Carcinoma, Spindle-Cell	DisGeNET Curated	7.679e-09	5.061e-07	4.753e-06	5.162e-05	16	163
MAP4K2		101	GO:0001816	cytokine production	6.718e-08	3.466e-06	3.167e-05	0.0003501	39	984		101	MP:0006126	abnormal cardiac outflow tract development	5.729e-05	0.002064	0.01811	0.2084	11	121		101	C0205698	Undifferentiated carcinoma	DisGeNET Curated	7.679e-09	5.061e-07	4.753e-06	5.162e-05	16	163
IFITM1		102	GO:0010941	regulation of cell death	6.849e-08	3.48e-06	3.18e-05	0.0003569	61	1952		102	MP:0003659	abnormal lymph circulation	6.087e-05	0.002171	0.01906	0.2215	4	11		102	C0205696	Anaplastic carcinoma	DisGeNET Curated	7.679e-09	5.061e-07	4.753e-06	5.162e-05	16	163
MAGEH1		103	GO:0007599	hemostasis	6.879e-08	3.48e-06	3.18e-05	0.0003585	22	367		103	MP:0002429	abnormal blood cell morphology/development	6.191e-05	0.002187	0.01919	0.2252	37	882		103	C0027668	Neoplasms, Vascular Tissue	DisGeNET BeFree	8.015e-09	5.231e-07	4.912e-06	5.388e-05	11	67
DDIT4		104	GO:0030855	epithelial cell differentiation	7.11e-08	3.563e-06	3.255e-05	0.0003705	37	906		104	MP:0009660	abnormal induced retinal neovascularization	6.741e-05	0.002358	0.0207	0.2453	5	21		104	C0007097	Carcinoma	DisGeNET Curated	8.388e-09	5.422e-07	5.092e-06	5.639e-05	16	164
PPP1R18		105	GO:0048010	vascular endothelial growth factor receptor signaling pathway	7.21e-08	3.578e-06	3.269e-05	0.0003757	12	104		105	MP:0002619	abnormal lymphocyte morphology	7.186e-05	0.002447	0.02148	0.2614	45	1168		105	C0022660	Kidney Failure, Acute	DisGeNET BeFree	9.974e-09	6.386e-07	5.997e-06	6.705e-05	36	779
CARD8		106	GO:0003170	heart valve development	7.575e-08	3.715e-06	3.394e-05	0.0003947	10	67		106	MP:0000716	abnormal immune system cell morphology	7.194e-05	0.002447	0.02148	0.2617	65	1916		106	C0007766	Intracranial Aneurysm	DisGeNET BeFree	1.13e-08	7.167e-07	6.73e-06	7.597e-05	20	267
DNAJC10		107	GO:0071345	cellular response to cytokine stimulus	7.628e-08	3.715e-06	3.394e-05	0.0003975	44	1196		107	MP:0002006	neoplasm	7.198e-05	0.002447	0.02148	0.2619	29	624		107	C0376545	Hematologic Neoplasms	DisGeNET BeFree	1.147e-08	7.204e-07	6.765e-06	7.708e-05	37	820
TGFBR2		108	GO:0007160	cell-matrix adhesion	8.253e-08	3.982e-06	3.638e-05	0.0004301	18	252		108	MP:0005167	abnormal blood-brain barrier function	8.572e-05	0.002888	0.02534	0.3119	5	22		108	C0024299	Lymphoma	DisGeNET BeFree	1.195e-08	7.439e-07	6.985e-06	8.034e-05	53	1460
DLC1		109	GO:0009967	positive regulation of signal transduction	8.776e-08	4.195e-06	3.833e-05	0.0004573	56	1733		109	MP:0002133	abnormal respiratory system physiology	8.732e-05	0.002915	0.02558	0.3177	34	795		109	C0006118	Brain Neoplasms	DisGeNET BeFree	1.478e-08	9.118e-07	8.562e-06	9.938e-05	41	980
ERG		110	GO:0090287	regulation of cellular response to growth factor stimulus	9.65e-08	4.572e-06	4.177e-05	0.0005029	21	343		110	MP:0002270	abnormal pulmonary alveolus morphology	9.046e-05	0.002992	0.02626	0.3291	13	173		110	C0023890	Liver Cirrhosis	DisGeNET BeFree	1.521e-08	9.297e-07	8.731e-06	0.0001023	44	1099
ELOVL5		111	GO:0002576	platelet degranulation	1.043e-07	4.897e-06	4.474e-05	0.0005435	13	129		111	MP:0009873	abnormal aorta tunica media morphology	0.0001048	0.003436	0.03016	0.3814	6	36		111	C0032285	Pneumonia	DisGeNET BeFree	1.705e-08	1.033e-06	9.7e-06	0.0001147	39	908
PODXL		112	GO:0007010	cytoskeleton organization	1.105e-07	5.141e-06	4.697e-05	0.0005758	56	1745		112	MP:0000292	distended pericardium	0.0001137	0.003692	0.03241	0.4136	7	52		112	C1168401	Squamous cell carcinoma of the head and neck	DisGeNET BeFree	1.729e-08	1.038e-06	9.747e-06	0.0001163	54	1519
SHC1		113	GO:0032970	regulation of actin filament-based process	1.152e-07	5.311e-06	4.852e-05	0.0006001	24	443		113	MP:0005370	liver/biliary system phenotype	0.000116	0.003735	0.03278	0.422	49	1338		113	C1290884	Inflammatory disorder	DisGeNET BeFree	1.89e-08	1.125e-06	1.056e-05	0.0001271	24	391
LBR		114	GO:1902903	regulation of supramolecular fiber organization	1.25e-07	5.712e-06	5.218e-05	0.0006512	23	412		114	MP:0010463	aorta stenosis	0.0001275	0.004069	0.03571	0.4638	4	13		114	C0025500	Mesothelioma	DisGeNET BeFree	2.052e-08	1.21e-06	1.137e-05	0.000138	28	520
LYVE1		115	GO:0045216	cell-cell junction organization	1.317e-07	5.968e-06	5.452e-05	0.0006863	17	232		115	MP:0005324	ascites	0.0001336	0.004226	0.03709	0.486	5	24		115	C0206139	Lichen Planus, Oral	DisGeNET BeFree	2.097e-08	1.226e-06	1.151e-05	0.000141	19	250
MFNG		116	GO:0050900	leukocyte migration	1.561e-07	7.011e-06	6.405e-05	0.0008132	27	554		116	MP:0001325	abnormal retina morphology	0.0001367	0.004288	0.03764	0.4974	36	882		116	C0151650	Renal fibrosis	DisGeNET BeFree	2.464e-08	1.428e-06	1.341e-05	0.0001656	29	558
PCDH17		117	GO:0001817	regulation of cytokine production	1.661e-07	7.399e-06	6.76e-05	0.0008657	36	897		117	MP:0005329	abnormal myocardium layer morphology	0.0001421	0.004419	0.03878	0.517	20	370		117	C0027697	Nephritis	DisGeNET BeFree	2.541e-08	1.46e-06	1.371e-05	0.0001708	19	253
TUBB2A		118	GO:0003018	vascular process in circulatory system	1.733e-07	7.655e-06	6.993e-05	0.0009032	19	294		118	MP:0003279	aneurysm	0.0001434	0.00442	0.03879	0.5215	6	38		118	C4551686	Malignant neoplasm of soft tissue	DisGeNET BeFree	2.601e-08	1.482e-06	1.392e-05	0.0001749	33	699
JAK1		119	GO:0030947	regulation of vascular endothelial growth factor receptor signaling pathway	1.808e-07	7.917e-06	7.232e-05	0.0009421	8	41		119	MP:0006113	abnormal heart septum morphology	0.0001642	0.005021	0.04407	0.5975	19	345		119	C0281361	Adenocarcinoma of pancreas	DisGeNET BeFree	2.849e-08	1.609e-06	1.511e-05	0.0001915	27	495
FKBP9		120	GO:0016050	vesicle organization	2.066e-07	8.89e-06	8.122e-05	0.001076	57	1825		120	MP:0010630	abnormal cardiac muscle tissue morphology	0.0001725	0.00523	0.0459	0.6276	22	435		120	C0023452	Childhood Acute Lymphoblastic Leukemia	DisGeNET BeFree	3.112e-08	1.744e-06	1.637e-05	0.0002092	43	1086
GPX7		121	GO:0050819	negative regulation of coagulation	2.081e-07	8.89e-06	8.122e-05	0.001085	9	57		121	MP:0003071	decreased vascular permeability	0.0001755	0.005276	0.04631	0.6384	4	14		121	C2363973	Chronic thromboembolic pulmonary hypertension	DisGeNET BeFree	3.146e-08	1.748e-06	1.641e-05	0.0002115	11	76
EFEMP2		122	GO:0003179	heart valve morphogenesis	2.081e-07	8.89e-06	8.122e-05	0.001085	9	57		122	MP:0003164	decreased posterior semicircular canal size	0.0001866	0.005565	0.04884	0.6789	3	6		122	C0085669	Acute leukemia	DisGeNET BeFree	3.566e-08	1.965e-06	1.845e-05	0.0002397	30	602
LXN		123	GO:0000902	cell morphogenesis	2.107e-07	8.89e-06	8.122e-05	0.001098	43	1197		123	MP:0001689	incomplete somite formation	0.0001923	0.005687	0.04991	0.6995	6	40		123	C0005818	Blood Platelet Disorders	DisGeNET BeFree	3.805e-08	2.08e-06	1.953e-05	0.0002558	9	46
FAM101B		124	GO:0051336	regulation of hydrolase activity	2.116e-07	8.89e-06	8.122e-05	0.001102	49	1460		124	MP:0008247	abnormal mononuclear cell morphology	0.0002078	0.006096	0.0535	0.7559	52	1483		124	C0155765	Disease of capillaries	DisGeNET BeFree	3.936e-08	2.134e-06	2.004e-05	0.0002646	10	61
ROBO4		125	GO:0110053	regulation of actin filament organization	2.137e-07	8.894e-06	8.125e-05	0.001114	19	298		125	MP:0000221	decreased leukocyte cell number	0.0002111	0.006144	0.05393	0.768	44	1187		125	C0014859	Esophageal Neoplasms	DisGeNET BeFree	5.406e-08	2.907e-06	2.73e-05	0.0003634	44	1148
AGTRAP		126	GO:0050878	regulation of body fluid levels	2.15e-07	8.894e-06	8.125e-05	0.001121	27	563		126	MP:0001574	abnormal oxygen level	0.0002202	0.006357	0.05579	0.801	15	241		126	C0017601	Glaucoma	DisGeNET BeFree	5.475e-08	2.907e-06	2.73e-05	0.0003681	27	511
BAALC		127	GO:1901700	response to oxygen-containing compound	2.183e-07	8.959e-06	8.185e-05	0.001138	58	1875		127	MP:0002864	abnormal ocular fundus morphology	0.000222	0.00636	0.05582	0.8077	36	904		127	C0546837	Malignant neoplasm of esophagus	DisGeNET BeFree	5.492e-08	2.907e-06	2.73e-05	0.0003692	46	1231
ZEB1		128	GO:0032835	glomerulus development	2.271e-07	9.243e-06	8.445e-05	0.001183	10	75		128	MP:0003974	abnormal endocardium morphology	0.0002407	0.006789	0.05958	0.8757	5	27		128	C0948089	Acute Coronary Syndrome	DisGeNET BeFree	6.191e-08	3.252e-06	3.054e-05	0.0004162	23	385
BCAP29		129	GO:0001935	endothelial cell proliferation	2.355e-07	9.512e-06	8.69e-05	0.001227	16	214		129	MP:0009845	abnormal neural crest cell morphology	0.0002407	0.006789	0.05958	0.8757	5	27		129	C1257925	Mammary Carcinoma, Animal	DisGeNET Curated	6.363e-08	3.291e-06	3.09e-05	0.0004278	14	142
LOXL2		130	GO:0007596	blood coagulation	2.377e-07	9.528e-06	8.705e-05	0.001239	21	362		130	MP:0000255	blood vessel congestion	0.0002552	0.00714	0.06267	0.9282	7	59		130	C0024667	Animal Mammary Neoplasms	DisGeNET Curated	6.363e-08	3.291e-06	3.09e-05	0.0004278	14	142
PPM1F		131	GO:0002042	cell migration involved in sprouting angiogenesis	2.452e-07	9.755e-06	8.912e-05	0.001278	11	95		131	MP:0004196	abnormal prenatal growth/weight/body size	0.0002604	0.007232	0.06347	0.9474	45	1235		131	C0151744	Myocardial Ischemia	DisGeNET BeFree	6.831e-08	3.506e-06	3.292e-05	0.0004593	29	585
SEC14L1		132	GO:0051493	regulation of cytoskeleton organization	2.652e-07	1.04e-05	9.499e-05	0.001382	27	569		132	MP:0010499	abnormal ventricle myocardium morphology	0.0002923	0.008056	0.0707	1	9	100		132	C0149871	Deep Vein Thrombosis	DisGeNET BeFree	7.581e-08	3.861e-06	3.626e-05	0.0005096	17	217
PTPRB		133	GO:0060840	artery development	2.674e-07	1.04e-05	9.499e-05	0.001393	12	117		133	MP:0005161	hematuria	0.0003084	0.008437	0.07405	1	4	16		133	C1565489	Renal Insufficiency	DisGeNET BeFree	8.194e-08	4.142e-06	3.89e-05	0.0005509	23	391
GBP4		134	GO:0032231	regulation of actin filament bundle assembly	2.674e-07	1.04e-05	9.499e-05	0.001393	12	117		134	MP:0002415	abnormal neutrophil differentiation	0.0003214	0.008726	0.07658	1	3	7		134	C0345904	Malignant neoplasm of liver	DisGeNET BeFree	9.298e-08	4.665e-06	4.381e-05	0.0006251	52	1510
KIAA1462		135	GO:0044087	regulation of cellular component biogenesis	3.023e-07	1.167e-05	0.0001066	0.001575	40	1085		135	MP:0006337	abnormal first pharyngeal arch morphology	0.0003292	0.00887	0.07785	1	6	44		135	C0026769	Multiple Sclerosis	DisGeNET BeFree	9.531e-08	4.746e-06	4.457e-05	0.0006408	54	1599
PHLDA1		136	GO:0050817	coagulation	3.119e-07	1.195e-05	0.0001092	0.001625	21	368		136	MP:0005195	abnormal posterior eye segment morphology	0.0003397	0.009079	0.07968	1	39	1031		136	C0000768	Congenital Abnormality	DisGeNET BeFree	9.992e-08	4.939e-06	4.638e-05	0.0006717	42	1091
IGFBP2		137	GO:0050920	regulation of chemotaxis	3.221e-07	1.217e-05	0.0001112	0.001678	17	247		137	MP:0009846	abnormal neural crest morphology	0.0003419	0.009079	0.07968	1	5	29		137	C1512409	Hepatocarcinogenesis	DisGeNET BeFree	1.043e-07	5.119e-06	4.807e-05	0.0007013	36	855
LUZP1		138	GO:0031032	actomyosin structure organization	3.222e-07	1.217e-05	0.0001112	0.001679	16	219		138	MP:0003231	abnormal placenta vasculature	0.0003448	0.009091	0.07978	1	11	148		138	C0158266	Intervertebral Disc Degeneration	DisGeNET BeFree	1.165e-07	5.676e-06	5.33e-05	0.0007832	21	337
RALB		139	GO:0050818	regulation of coagulation	3.309e-07	1.24e-05	0.0001133	0.001724	10	78		139	MP:0005016	decreased lymphocyte cell number	0.0003478	0.009102	0.07989	1	32	786		139	C0162871	Aortic Aneurysm, Abdominal	DisGeNET BeFree	1.214e-07	5.873e-06	5.515e-05	0.0008163	28	566
CALCRL		140	GO:0030336	negative regulation of cell migration	3.565e-07	1.327e-05	0.0001212	0.001858	21	371		140	MP:0010468	abnormal thoracic aorta morphology	0.0003556	0.009239	0.08109	1	10	125		140	C0151744	Myocardial Ischemia	DisGeNET Curated	1.497e-07	7.187e-06	6.749e-05	0.001006	15	176
ELK3		141	GO:0072012	glomerulus vasculature development	3.735e-07	1.38e-05	0.0001261	0.001946	7	31		141	MP:0002138	abnormal hepatobiliary system morphology	0.0003718	0.009594	0.0842	1	44	1218		141	C1704272	Benign Prostatic Hyperplasia	DisGeNET BeFree	1.58e-07	7.534e-06	7.075e-05	0.001062	33	755
NFIB		142	GO:0018108	peptidyl-tyrosine phosphorylation	4.096e-07	1.489e-05	0.000136	0.002134	22	407		142	MP:0003719	abnormal pericyte morphology	0.0003966	0.01016	0.08917	1	4	17		142	C0549473	Thyroid carcinoma	DisGeNET BeFree	1.629e-07	7.707e-06	7.238e-05	0.001095	43	1152
SPTLC2		143	GO:0010811	positive regulation of cell-substrate adhesion	4.107e-07	1.489e-05	0.000136	0.00214	13	145		143	MP:0009866	abnormal aorta wall morphology	0.0004214	0.01053	0.09243	1	6	46		143	C3714636	Pneumonitis	DisGeNET BeFree	1.641e-07	7.707e-06	7.238e-05	0.001103	31	682
SNRK		144	GO:0048771	tissue remodeling	4.115e-07	1.489e-05	0.000136	0.002144	16	223		144	MP:0002633	persistent truncus arteriosis	0.0004242	0.01053	0.09243	1	7	64		144	C2973725	Pulmonary arterial hypertension	DisGeNET BeFree	1.651e-07	7.707e-06	7.238e-05	0.00111	20	314
LHFP		145	GO:0007266	Rho protein signal transduction	4.174e-07	1.5e-05	0.0001371	0.002175	15	196		145	MP:0002295	abnormal pulmonary circulation	0.0004242	0.01053	0.09243	1	7	64		145	C0038013	Ankylosing spondylitis	DisGeNET BeFree	1.802e-07	8.356e-06	7.847e-05	0.001212	28	577
TEK		146	GO:0001932	regulation of protein phosphorylation	4.411e-07	1.575e-05	0.0001438	0.002299	46	1362		146	MP:0001175	abnormal lung morphology	0.0004253	0.01053	0.09243	1	25	560		146	C4086152	Childhood Astrocytoma	DisGeNET BeFree	1.966e-07	9.052e-06	8.5e-05	0.001322	29	615
RASIP1		147	GO:0044092	negative regulation of molecular function	4.503e-07	1.596e-05	0.0001458	0.002347	46	1363		147	MP:0009931	abnormal skin appearance	0.0004255	0.01053	0.09243	1	21	433		147	C0149925	Small cell carcinoma of lung	DisGeNET BeFree	2.037e-07	9.291e-06	8.725e-05	0.001369	37	918
S1PR1		148	GO:0006468	protein phosphorylation	4.627e-07	1.622e-05	0.0001482	0.002411	55	1776		148	MP:0010911	abnormal pulmonary acinus morphology	0.0004602	0.01131	0.09929	1	13	204		148	C1402315	Vascular lesions	DisGeNET BeFree	2.045e-07	9.291e-06	8.725e-05	0.001375	12	111
VAT1		149	GO:0018212	peptidyl-tyrosine modification	4.637e-07	1.622e-05	0.0001482	0.002416	22	410		149	MP:0010650	abnormal aorticopulmonary septum morphology	0.0004668	0.01132	0.09937	1	7	65		149	C1845050	PIGMENTARY DISORDER, RETICULATE, WITH SYSTEMIC MANIFESTATIONS	DisGeNET BeFree	2.363e-07	1.066e-05	0.0001001	0.001589	16	208
ITM2A		150	GO:0043067	regulation of programmed cell death	4.71e-07	1.636e-05	0.0001495	0.002455	55	1777		150	MP:0010651	aorticopulmonary septal defect	0.0004668	0.01132	0.09937	1	7	65		150	C0018923	Hemangiosarcoma	DisGeNET Curated	2.435e-07	1.091e-05	0.0001025	0.001637	6	18
BMPR2		151	GO:0031399	regulation of protein modification process	4.79e-07	1.653e-05	0.000151	0.002496	56	1825		151	MP:0011101	prenatal lethality, incomplete penetrance	0.0004846	0.01168	0.1025	1	18	346		151	C1261473	Sarcoma	DisGeNET BeFree	2.463e-07	1.097e-05	0.000103	0.001656	34	808
ADGRF5		152	GO:0009719	response to endogenous stimulus	4.969e-07	1.704e-05	0.0001556	0.002589	55	1780		152	MP:0006339	abnormal third pharyngeal arch morphology	0.0005013	0.01196	0.1049	1	4	18		152	C0220620	Gastrointestinal Carcinoid Tumor	DisGeNET BeFree	2.599e-07	1.15e-05	0.000108	0.001747	20	323
TM4SF18		153	GO:0042981	regulation of apoptotic process	5.231e-07	1.782e-05	0.0001628	0.002726	54	1736		153	MP:0000316	cellular necrosis	0.000505	0.01196	0.1049	1	13	206		153	C2931384	Moyamoya disease 1	DisGeNET BeFree	2.973e-07	1.306e-05	0.0001227	0.001999	10	75
HDAC7		154	GO:0043536	positive regulation of blood vessel endothelial cell migration	5.327e-07	1.803e-05	0.0001647	0.002776	10	82		154	MP:0010235	abnormal retina inner limiting membrane morphology	0.0005061	0.01196	0.1049	1	3	8		154	C0555198	Malignant Glioma	DisGeNET BeFree	3.085e-07	1.347e-05	0.0001265	0.002074	30	665
STAT3		155	GO:0001569	branching involved in blood vessel morphogenesis	5.49e-07	1.846e-05	0.0001686	0.002861	8	47		155	MP:0000598	abnormal liver morphology	0.000526	0.01231	0.1081	1	41	1127		155	C0279000	Liver and Intrahepatic Biliary Tract Carcinoma	DisGeNET BeFree	3.161e-07	1.371e-05	0.0001288	0.002125	48	1394
RASGRP3		156	GO:0022604	regulation of cell morphogenesis	5.869e-07	1.96e-05	0.0001791	0.003058	20	350		156	MP:0002132	abnormal respiratory system morphology	0.000528	0.01231	0.1081	1	33	840		156	C4048329	Immunosuppression	DisGeNET BeFree	3.463e-07	1.492e-05	0.0001401	0.002328	29	632
RGS3		157	GO:0042325	regulation of phosphorylation	5.98e-07	1.985e-05	0.0001813	0.003116	50	1558		157	MP:0003717	pallor	0.0005791	0.01342	0.1178	1	13	209		157	C0178664	Glomerulosclerosis (disorder)	DisGeNET BeFree	3.532e-07	1.512e-05	0.000142	0.002374	15	188
KMT2E		158	GO:0061299	retina vasculature morphogenesis in camera-type eye	6.15e-07	2.016e-05	0.0001841	0.003205	5	12		158	MP:0013258	abnormal extracellular matrix morphology	0.0005962	0.01373	0.1205	1	6	49		158	C0751606	Adult Acute Lymphocytic Leukemia	DisGeNET BeFree	3.565e-07	1.517e-05	0.0001424	0.002396	35	860
HES1		159	GO:0060837	blood vessel endothelial cell differentiation	6.15e-07	2.016e-05	0.0001841	0.003205	5	12		159	MP:0010755	abnormal heart right ventricle pressure	0.0006244	0.01429	0.1254	1	4	19		159	C1458155	Mammary Neoplasms	DisGeNET Curated	3.685e-07	1.558e-05	0.0001463	0.002477	26	527
PXDN		160	GO:0030097	hemopoiesis	6.304e-07	2.053e-05	0.0001876	0.003285	39	1074		160	MP:0004113	abnormal aortic arch morphology	0.0006331	0.01439	0.1263	1	9	111		160	C0035309	Retinal Diseases	DisGeNET BeFree	3.847e-07	1.616e-05	0.0001518	0.002586	28	599
FXYD6		161	GO:0002682	regulation of immune system process	6.369e-07	2.062e-05	0.0001883	0.003319	54	1747		161	MP:0000364	abnormal vascular regression	0.0006371	0.0144	0.1264	1	5	33		161	C4722099	High grade glioma	DisGeNET BeFree	4.048e-07	1.69e-05	0.0001587	0.002721	15	190
TNFSF10		162	GO:0051247	positive regulation of protein metabolic process	6.821e-07	2.194e-05	0.0002004	0.003554	53	1704		162	MP:0011181	increased hematopoietic cell number	0.000646	0.01451	0.1273	1	44	1250		162	C0280141	Acute Undifferentiated Leukemia	DisGeNET BeFree	4.395e-07	1.824e-05	0.0001713	0.002955	12	119
THSD1		163	GO:2000146	negative regulation of cell motility	7.096e-07	2.269e-05	0.0002073	0.003698	21	387		163	MP:0002151	abnormal neural tube morphology	0.0006654	0.01485	0.1303	1	23	512		163	C0019829	Hodgkin Disease	DisGeNET BeFree	4.45e-07	1.835e-05	0.0001724	0.002992	34	829
HIF1A		164	GO:0040013	negative regulation of locomotion	8.145e-07	2.588e-05	0.0002364	0.004244	22	424		164	MP:0010899	abnormal pulmonary alveolar system morphology	0.0006919	0.01535	0.1347	1	13	213		164	C0023903	Liver neoplasms	DisGeNET BeFree	4.78e-07	1.959e-05	0.000184	0.003214	44	1241
VWF		165	GO:0051056	regulation of small GTPase mediated signal transduction	9.514e-07	3.004e-05	0.0002744	0.004958	20	361		165	MP:0020981	abnormal immune system development	0.0007092	0.01564	0.1372	1	24	547		165	C1378511	Undifferentiated leukemia	DisGeNET BeFree	4.814e-07	1.962e-05	0.0001842	0.003237	12	120
NOSTRIN		166	GO:0051494	negative regulation of cytoskeleton organization	9.57e-07	3.004e-05	0.0002744	0.004987	14	182		166	MP:0010771	integument phenotype	0.0007263	0.01592	0.1397	1	59	1836		166	C0280324	Laryngeal Squamous Cell Carcinoma	DisGeNET BeFree	4.872e-07	1.973e-05	0.0001853	0.003276	25	500
PROCR		167	GO:0072593	reactive oxygen species metabolic process	9.634e-07	3.006e-05	0.0002746	0.00502	19	329		167	MP:0014012	abnormal cranial blood vasculature morphology	0.0007402	0.01599	0.1403	1	8	91		167	C0002793	Anaplasia	DisGeNET BeFree	5.458e-07	2.185e-05	0.0002052	0.003669	26	538
NEDD9		168	GO:0002520	immune system development	1.097e-06	3.402e-05	0.0003108	0.005715	41	1185		168	MP:0002192	hydrops fetalis	0.0007409	0.01599	0.1403	1	6	51		168	C0004238	Atrial Fibrillation	DisGeNET BeFree	5.465e-07	2.185e-05	0.0002052	0.003674	32	759
UTRN		169	GO:0051271	negative regulation of cellular component movement	1.114e-06	3.436e-05	0.0003139	0.005806	21	398		169	MP:0005017	decreased B cell number	0.0007465	0.01599	0.1403	1	18	359		169	C0220630	Adult Liver Carcinoma	DisGeNET BeFree	5.493e-07	2.185e-05	0.0002052	0.003693	47	1377
SERPING1		170	GO:0051093	negative regulation of developmental process	1.138e-06	3.489e-05	0.0003188	0.005932	39	1100		170	MP:0003230	abnormal umbilical artery morphology	0.0007471	0.01599	0.1403	1	3	9		170	C0005411	Biliary Atresia	DisGeNET BeFree	5.526e-07	2.185e-05	0.0002052	0.003715	14	169
FOXP1		171	GO:1902904	negative regulation of supramolecular fiber organization	1.164e-06	3.548e-05	0.0003241	0.006067	14	185		171	MP:0002060	abnormal skin morphology	0.0007574	0.01602	0.1406	1	39	1074		171	C1704436	Peripheral Arterial Diseases	DisGeNET BeFree	5.748e-07	2.26e-05	0.0002122	0.003864	18	279
ECE1		172	GO:0007043	cell-cell junction assembly	1.18e-06	3.576e-05	0.0003267	0.00615	13	159		172	MP:0000281	abnormal interventricular septum morphology	0.0007618	0.01602	0.1406	1	16	300		172	C0279988	Childhood Angiosarcoma	DisGeNET BeFree	6.137e-07	2.385e-05	0.000224	0.004126	11	101
TSPAN18		173	GO:0043114	regulation of vascular permeability	1.229e-06	3.701e-05	0.0003381	0.006403	8	52		173	MP:0003921	abnormal heart left ventricle morphology	0.0007618	0.01602	0.1406	1	16	300		173	C0278592	Adult Angiosarcoma	DisGeNET BeFree	6.137e-07	2.385e-05	0.000224	0.004126	11	101
CTHRC1		174	GO:0035633	maintenance of blood-brain barrier	1.351e-06	4.045e-05	0.0003695	0.007038	7	37		174	MP:0001786	skin edema	0.0008227	0.0172	0.151	1	6	52		174	C1332206	Adult Lymphoma	DisGeNET BeFree	6.365e-07	2.449e-05	0.00023	0.00428	42	1169
DUSP6		175	GO:0007178	transmembrane receptor protein serine/threonine kinase signaling pathway	1.591e-06	4.739e-05	0.000433	0.008293	21	407		175	MP:0002458	abnormal B cell number	0.000905	0.01881	0.1651	1	21	459		175	C4520983	Congenital atresia of extrahepatic bile duct	DisGeNET BeFree	6.375e-07	2.449e-05	0.00023	0.004286	14	171
LTBP1		176	GO:0030195	negative regulation of blood coagulation	1.654e-06	4.897e-05	0.0004474	0.008619	8	54		176	MP:0010464	abnormal aortic arch and aortic arch branch attachment	0.0009604	0.01985	0.1742	1	5	36		176	C1332979	Childhood Lymphoma	DisGeNET BeFree	6.657e-07	2.543e-05	0.0002388	0.004475	42	1171
NT5E		177	GO:0110020	regulation of actomyosin structure organization	1.7e-06	4.954e-05	0.0004526	0.008859	11	115		177	MP:0002088	abnormal embryonic growth/weight/body size	0.0009659	0.01985	0.1742	1	38	1051		177	C0242383	Age related macular degeneration	DisGeNET BeFree	6.724e-07	2.548e-05	0.0002393	0.004521	28	616
MMRN2		178	GO:0031532	actin cytoskeleton reorganization	1.7e-06	4.954e-05	0.0004526	0.008859	11	115		178	MP:0000218	increased leukocyte cell number	0.0009767	0.01996	0.1752	1	37	1015		178	C4703473	Atherosclerotic lesion	DisGeNET BeFree	6.763e-07	2.548e-05	0.0002393	0.004547	17	253
MTUS1		179	GO:0050731	positive regulation of peptidyl-tyrosine phosphorylation	1.702e-06	4.954e-05	0.0004526	0.008868	15	219		179	MP:0012501	abnormal pericardial cavity morphology	0.0009839	0.02	0.1755	1	9	118		179	C0010606	Adenoid Cystic Carcinoma	DisGeNET BeFree	6.823e-07	2.548e-05	0.0002393	0.004587	16	225
WWTR1		180	GO:0032102	negative regulation of response to external stimulus	1.744e-06	5.048e-05	0.0004612	0.009087	22	444		180	MP:0011090	perinatal lethality, incomplete penetrance	0.001013	0.02043	0.1793	1	14	250		180	C0342257	Complications of Diabetes Mellitus	DisGeNET BeFree	6.823e-07	2.548e-05	0.0002393	0.004587	16	225
NECAP2		181	GO:0048534	hematopoietic or lymphoid organ development	1.766e-06	5.084e-05	0.0004645	0.009202	39	1120		181	MP:0004007	abnormal lung vasculature morphology	0.001025	0.02043	0.1793	1	7	74		181	C0278764	Adult Burkitt Lymphoma	DisGeNET BeFree	6.903e-07	2.552e-05	0.0002397	0.004641	24	475
MYCT1		182	GO:0030193	regulation of blood coagulation	1.809e-06	5.13e-05	0.0004686	0.009429	9	73		182	MP:0004067	abnormal trabecula carnea morphology	0.001025	0.02043	0.1793	1	7	74		182	C1561643	Chronic Kidney Diseases	DisGeNET BeFree	6.909e-07	2.552e-05	0.0002397	0.004645	38	1006
CYYR1		183	GO:0072577	endothelial cell apoptotic process	1.809e-06	5.13e-05	0.0004686	0.009429	9	73		183	MP:0005164	abnormal response to injury	0.001028	0.02043	0.1793	1	22	496		183	C0278879	Childhood Burkitt Lymphoma	DisGeNET BeFree	7.439e-07	2.709e-05	0.0002544	0.005001	24	477
PALMD		184	GO:0010647	positive regulation of cell communication	1.811e-06	5.13e-05	0.0004686	0.009438	57	1952		184	MP:0000715	decreased thymocyte number	0.001045	0.02066	0.1813	1	9	119		184	C0024138	Lupus Erythematosus, Discoid	DisGeNET BeFree	7.462e-07	2.709e-05	0.0002544	0.005017	26	547
YES1		185	GO:0032270	positive regulation of cellular protein metabolic process	1.827e-06	5.147e-05	0.0004703	0.009523	50	1619		185	MP:0010487	abnormal right subclavian artery morphology	0.001091	0.02146	0.1883	1	5	37		185	C0026998	Acute Myeloid Leukemia, M1	DisGeNET Curated	7.495e-07	2.709e-05	0.0002544	0.005039	12	125
CMTM3		186	GO:1900047	negative regulation of hemostasis	1.91e-06	5.351e-05	0.0004888	0.009952	8	55		186	MP:0000343	abnormal response to cardiac infarction	0.00111	0.02168	0.1903	1	7	75		186	C1879321	Acute Myeloid Leukemia (AML-M2)	DisGeNET Curated	7.495e-07	2.709e-05	0.0002544	0.005039	12	125
LIFR		187	GO:0003205	cardiac chamber development	1.927e-06	5.352e-05	0.000489	0.01004	14	193		187	MP:0001723	disorganized yolk sac vascular plexus	0.00112	0.02168	0.1903	1	4	22		187	C1969372	Tubulointerstitial fibrosis	DisGeNET BeFree	7.74e-07	2.781e-05	0.0002611	0.005204	19	315
IL32		188	GO:0023056	positive regulation of signaling	1.931e-06	5.352e-05	0.000489	0.01006	57	1956		188	MP:0031121	increased susceptibility to induced thrombosis	0.00112	0.02168	0.1903	1	4	22		188	C0024305	Lymphoma, Non-Hodgkin	DisGeNET BeFree	7.776e-07	2.781e-05	0.0002611	0.005228	30	695
KANK3		189	GO:0001894	tissue homeostasis	1.981e-06	5.463e-05	0.0004991	0.01033	18	313		189	MP:0002452	abnormal professional antigen presenting cell physiology	0.00119	0.02291	0.201	1	32	845		189	C0339573	Glaucoma, Primary Open Angle	DisGeNET BeFree	8.083e-07	2.875e-05	0.00027	0.005434	21	379
FAM69B		190	GO:1900046	regulation of hemostasis	2.032e-06	5.574e-05	0.0005092	0.01059	9	74		190	MP:0013241	embryo tissue necrosis	0.001235	0.02364	0.2075	1	5	38		190	C0007112	Adenocarcinoma of prostate	DisGeNET BeFree	8.513e-07	3.012e-05	0.0002829	0.005723	19	317
HHEX		191	GO:0060337	type I interferon signaling pathway	2.109e-06	5.753e-05	0.0005256	0.01099	10	95		191	MP:0013662	decreased myeloid cell number	0.001289	0.02455	0.2154	1	19	408		191	C1961102	Precursor Cell Lymphoblastic Leukemia Lymphoma	DisGeNET BeFree	8.841e-07	3.105e-05	0.0002915	0.005944	32	776
KLF2		192	GO:0048754	branching morphogenesis of an epithelial tube	2.311e-06	6.26e-05	0.0005719	0.01204	14	196		192	MP:0003945	abnormal lymphocyte physiology	0.001336	0.02472	0.217	1	32	851		192	C0003872	Arthritis, Psoriatic	DisGeNET BeFree	8.866e-07	3.105e-05	0.0002915	0.005961	22	414
EMP3		193	GO:0071357	cellular response to type I interferon	2.322e-06	6.26e-05	0.0005719	0.0121	10	96		193	MP:0003447	decreased tumor growth/size	0.001341	0.02472	0.217	1	6	57		193	C4529962	Fatty Liver Disease	DisGeNET BeFree	9.514e-07	3.314e-05	0.0003112	0.006396	31	740
TXNIP		194	GO:0061061	muscle structure development	2.33e-06	6.26e-05	0.0005719	0.01214	30	755		194	MP:0010588	conotruncal ridge hyperplasia	0.001359	0.02472	0.217	1	2	3		194	C0007820	Cerebrovascular Disorders	DisGeNET BeFree	9.682e-07	3.355e-05	0.0003151	0.006509	16	231
TSPO		195	GO:0030038	contractile actin filament bundle assembly	2.385e-06	6.341e-05	0.0005793	0.01243	11	119		195	MP:0010486	absent right subclavian artery	0.001359	0.02472	0.217	1	2	3		195	C0009324	Ulcerative Colitis	DisGeNET BeFree	1.034e-06	3.565e-05	0.0003347	0.006951	44	1277
SLC9A3R2		196	GO:0043149	stress fiber assembly	2.385e-06	6.341e-05	0.0005793	0.01243	11	119		196	MP:0010472	abnormal ascending aorta and coronary artery attachment	0.001359	0.02472	0.217	1	2	3		196	C0584960	Factor V Leiden mutation	DisGeNET BeFree	1.089e-06	3.715e-05	0.0003489	0.007318	10	86
IL33		197	GO:0061025	membrane fusion	2.434e-06	6.437e-05	0.0005881	0.01268	39	1135		197	MP:0031118	cardiovalvulitis	0.001359	0.02472	0.217	1	2	3		197	C0026654	Moyamoya Disease	DisGeNET BeFree	1.089e-06	3.715e-05	0.0003489	0.007318	10	86
MSN		198	GO:0001936	regulation of endothelial cell proliferation	2.454e-06	6.459e-05	0.0005901	0.01279	14	197		198	MP:0020161	increased vascular endothelial cell proliferation	0.001359	0.02472	0.217	1	2	3		198	C0006413	Burkitt Lymphoma	DisGeNET BeFree	1.109e-06	3.765e-05	0.0003536	0.007455	25	523
ADGRL4		199	GO:0061028	establishment of endothelial barrier	2.524e-06	6.608e-05	0.0006037	0.01315	8	57		199	MP:0011392	increased fetal cardiomyocyte apoptosis	0.001359	0.02472	0.217	1	2	3		199	C0341858	Endometriosis of uterus	DisGeNET BeFree	1.137e-06	3.841e-05	0.0003607	0.007644	13	154
LAP3		200	GO:0001938	positive regulation of endothelial cell proliferation	2.59e-06	6.748e-05	0.0006165	0.0135	11	120		200	MP:0011391	abnormal fetal cardiomyocyte apoptosis	0.001359	0.02472	0.217	1	2	3		200	C0278883	Metastatic melanoma	DisGeNET BeFree	1.177e-06	3.954e-05	0.0003713	0.007912	23	455
LIMD2
TMEM123
CD81
NTS
FLI1
ITGA5
PLXND1
ADAM15
PLK2
STXBP6
TACC1
NRP1
GIMAP4
UBE2L6
ISG15
CLEC14A
SDPR
SPTAN1
NID1
FSTL1
CLDN5
TPRKB
PON2
FSCN1
RDX
RALA
FAAP20
FABP5
TIE1
SH3BGRL
NUCB1
ID1
DDX17
RBP1
KRTCAP2
SOX7
RHOB
TMEM219
LPAR6
NPDC1
IFI16
MYH9
LDB2
BLCAP
DEGS1
PLVAP
TJP1
SPARCL1
DDAH2
C9orf16
TBCB
ITM2C
GIMAP7
GNAI2
FXYD5
MRPL52
TAX1BP1
VPS28
TUBA1A
TCF4
AP1S2
C1orf54
CAV2
IGFBP4
SPTBN1
SRGN
PVRL2
ARHGAP29
NDUFA12
MARCKS
ID3
GMFG
KLF6
PCAT19
TMEM88
S100A13
RCN1
RNASE1
TFPI
C8orf4
JAM2
CCDC85B
CD34
KDR
BST2
EPAS1
MGST2
HLA-A
CD93
MEG3
COL4A2
CDH5
ATOX1
CNN3
MAGED2
FN1
FDPS
CDC37
BRK1
SH3BGRL3
TPM3
PRCP
TM4SF1
S100A16
HYAL2
HLA-E
LAPTM4A
SERPINH1
FCGRT
ITGB1
TPM4
TIMP1
ECSCR
VAMP5
MARCKSL1
COL4A1
GNG11
EGFL7
PECAM1
ESAM
RHOC
IFITM2
RAMP2
SPARC
CALM1
FKBP1A

## Sheet: Heart EC vs Placenta EVT
Table 2A. List of commonly expressed genes between fetal heart endothelial cells and placenta extravillous trophoblasts		Table 2B. Functional enrichment analysis for GO Biological Processes using ToppGene – ToppFun of commonly expressed genes between fetal heart endothelial cells and placenta extravillous trophoblasts										Table 2C. Functional enrichment analysis for Mouse Phenotypes using ToppGene – ToppFun of commonly expressed genes between fetal heart endothelial cells and placenta extravillous trophoblasts										Table 2D. Functional enrichment analysis for Human Disease Phenotypes using ToppGene – ToppFun of commonly expressed genes between fetal heart endothelial cells and placenta extravillous trophoblasts
Gene List		GO Biological Process										Mouse Phenotype										Disease Phenotype
TNFSF10			ID	Name	pValue	FDR B&H	FDR B&Y	Bonferroni	Genes from Input	Genes in Annotation			ID	Name	pValue	FDR B&H	FDR B&Y	Bonferroni	Genes from Input	Genes in Annotation			ID	Name	Source	pValue	FDR B&H	FDR B&Y	Bonferroni	Genes from Input	Genes in Annotation
SLC7A1		1	GO:0032940	secretion by cell	2.946e-15	3.407e-12	3.04e-11	1.242e-11	49	1517		1	MP:0000249	abnormal blood vessel physiology	5.905e-08	0.0001225	0.001046	0.0001691	19	337		1	C1519670	Tumor Angiogenesis	DisGeNET BeFree	2.131e-13	1.016e-09	9.19e-09	1.016e-09	34	822
ADAM12		2	GO:0006887	exocytosis	3.608e-15	3.407e-12	3.04e-11	1.521e-11	39	970		2	MP:0031170	abnormal vasculature physiology	8.556e-08	0.0001225	0.001046	0.000245	19	345		2	C0003850	Arteriosclerosis	DisGeNET BeFree	9.455e-13	1.306e-09	1.181e-08	4.507e-09	53	1995
IFI27		3	GO:0140029	exocytic process	3.608e-15	3.407e-12	3.04e-11	1.521e-11	39	970		3	MP:0001544	abnormal cardiovascular system physiology	1.31e-06	0.001076	0.009184	0.003753	46	1785		3	C0004153	Atherosclerosis	DisGeNET BeFree	1.003e-12	1.306e-09	1.181e-08	4.781e-09	53	1998
EVA1B		4	GO:0099500	vesicle fusion to plasma membrane	3.608e-15	3.407e-12	3.04e-11	1.521e-11	39	970		4	MP:0002925	abnormal cardiovascular development	1.502e-06	0.001076	0.009184	0.004303	26	723		4	C0153676	Secondary malignant neoplasm of lung	DisGeNET BeFree	1.096e-12	1.306e-09	1.181e-08	5.223e-09	43	1370
UPP1		5	GO:0006906	vesicle fusion	4.042e-15	3.407e-12	3.04e-11	1.704e-11	40	1025		5	MP:0001614	abnormal blood vessel morphology	2.237e-06	0.001125	0.009601	0.006407	35	1196		5	C0027051	Myocardial Infarction	DisGeNET BeFree	3.221e-11	2.657e-08	2.404e-07	1.535e-07	44	1582
EFEMP1		6	GO:0090174	organelle membrane fusion	4.907e-15	3.447e-12	3.076e-11	2.068e-11	40	1031		6	MP:0000260	abnormal angiogenesis	2.356e-06	0.001125	0.009601	0.006748	17	349		6	C0023893	Liver Cirrhosis, Experimental	DisGeNET Curated	3.344e-11	2.657e-08	2.404e-07	1.594e-07	30	774
GATA3		7	GO:0140352	export from cell	1.144e-14	6.89e-12	6.149e-11	4.823e-11	49	1571		7	MP:0000259	abnormal vascular development	4.515e-06	0.001847	0.01577	0.01293	20	491		7	C1832661	ANOPHTHALMIA AND PULMONARY HYPOPLASIA	DisGeNET BeFree	1.716e-10	1.169e-07	1.057e-06	8.18e-07	40	1409
HS3ST1		8	GO:0048284	organelle fusion	1.434e-14	7.555e-12	6.742e-11	6.044e-11	40	1065		8	MP:0001846	increased inflammatory response	8.917e-06	0.003192	0.02725	0.02554	28	898		8	C0024141	Lupus Erythematosus, Systemic	DisGeNET BeFree	2.524e-10	1.504e-07	1.361e-06	1.203e-06	44	1686
IL1R1		9	GO:0061025	membrane fusion	2.321e-14	1.087e-11	9.699e-11	9.782e-11	41	1135		9	MP:0003953	abnormal hormone level	1.759e-05	0.004447	0.03796	0.05039	31	1091		9	C0280100	Solid Neoplasm	DisGeNET BeFree	4.177e-10	2.213e-07	2.002e-06	1.991e-06	35	1144
HAPLN3		10	GO:0045055	regulated exocytosis	4.94e-14	2.082e-11	1.858e-10	2.082e-10	35	845		10	MP:0011182	decreased hematopoietic cell number	1.794e-05	0.004447	0.03796	0.05138	38	1485		10	C0007134	Renal Cell Carcinoma	DisGeNET BeFree	8.478e-10	4.042e-07	3.656e-06	4.042e-06	47	1958
SRD5A3		11	GO:0046903	secretion	1.234e-13	4.73e-11	4.221e-10	5.203e-10	49	1672		11	MP:0002429	abnormal blood cell morphology/development	1.847e-05	0.004447	0.03796	0.05289	27	882		11	C0042769	Virus Diseases	DisGeNET BeFree	2.087e-09	8.169e-07	7.391e-06	9.951e-06	39	1469
SNAI1		12	GO:0016050	vesicle organization	3.189e-12	1.12e-09	9.997e-09	1.344e-08	49	1825		12	MP:0005418	abnormal circulating hormone level	1.863e-05	0.004447	0.03796	0.05336	29	987		12	C0019196	Hepatitis C	DisGeNET BeFree	2.125e-09	8.169e-07	7.391e-06	1.013e-05	43	1736
ADAM15		13	GO:0001775	cell activation	1.074e-11	3.482e-09	3.107e-08	4.527e-08	45	1623		13	MP:0003724	increased susceptibility to induced arthritis	2.094e-05	0.004613	0.03939	0.05998	5	27		13	C0006118	Brain Neoplasms	DisGeNET BeFree	2.228e-09	8.169e-07	7.391e-06	1.062e-05	31	980
GATA2		14	GO:0051270	regulation of cellular component movement	6.928e-10	2.086e-07	1.861e-06	2.92e-06	36	1250		14	MP:0000066	osteoporosis	3.182e-05	0.006371	0.05439	0.09113	6	48		14	C0238463	Papillary thyroid carcinoma	DisGeNET BeFree	2.85e-09	9.158e-07	8.285e-06	1.358e-05	36	1293
RAB8B		15	GO:0030334	regulation of cell migration	4.442e-09	1.248e-06	1.114e-05	1.872e-05	32	1089		15	MP:0020040	decreased bone ossification	3.584e-05	0.006371	0.05439	0.1026	5	30		15	C0011881	Diabetic Nephropathy	DisGeNET BeFree	2.882e-09	9.158e-07	8.285e-06	1.374e-05	33	1109
PLA2G16		16	GO:0043312	neutrophil degranulation	5.023e-09	1.323e-06	1.18e-05	2.117e-05	21	491		16	MP:0002398	abnormal bone marrow cell morphology/development	3.687e-05	0.006371	0.05439	0.1056	20	567		16	C1168401	Squamous cell carcinoma of the head and neck	DisGeNET BeFree	5.334e-09	1.589e-06	1.438e-05	2.543e-05	39	1519
GALNT2		17	GO:2000145	regulation of cell motility	5.334e-09	1.323e-06	1.18e-05	2.248e-05	33	1159		17	MP:0031169	abnormal joint physiology	3.868e-05	0.006371	0.05439	0.1108	9	128		17	C0033578	Prostatic Neoplasms	DisGeNET BeFree	8.364e-09	2.345e-06	2.122e-05	3.987e-05	28	862
EDEM2		18	GO:0042060	wound healing	5.842e-09	1.331e-06	1.188e-05	2.462e-05	23	594		18	MP:0001845	abnormal inflammatory response	4.004e-05	0.006371	0.05439	0.1147	30	1083		18	C0007222	Cardiovascular Diseases	DisGeNET BeFree	9.499e-09	2.516e-06	2.276e-05	4.528e-05	39	1551
BST2		19	GO:0002283	neutrophil activation involved in immune response	6e-09	1.331e-06	1.188e-05	2.529e-05	21	496		19	MP:0000135	decreased compact bone thickness	7.238e-05	0.01042	0.08897	0.2073	7	80		19	C0555198	Malignant Glioma	DisGeNET BeFree	1.506e-08	3.778e-06	3.418e-05	7.178e-05	24	665
EPAS1		20	GO:0043299	leukocyte degranulation	8.425e-09	1.776e-06	1.585e-05	3.551e-05	22	555		20	MP:0002993	arthritis	7.277e-05	0.01042	0.08897	0.2084	8	108		20	C0018801	Heart failure	DisGeNET BeFree	1.914e-08	4.392e-06	3.973e-05	9.126e-05	36	1391
C1QTNF6		21	GO:0045321	leukocyte activation	9.676e-09	1.869e-06	1.668e-05	4.078e-05	37	1447		21	MP:0010771	integument phenotype	8.448e-05	0.01152	0.09837	0.242	42	1836		21	C0027626	Neoplasm Invasiveness	DisGeNET Curated	1.935e-08	4.392e-06	3.973e-05	9.222e-05	13	184
AGTRAP		22	GO:0042119	neutrophil activation	9.755e-09	1.869e-06	1.668e-05	4.112e-05	21	510		22	MP:0010876	decreased bone volume	9.888e-05	0.01287	0.1099	0.2832	7	84		22	C0036421	Systemic Scleroderma	DisGeNET BeFree	2.32e-08	5.026e-06	4.547e-05	0.0001106	28	904
LRRC32		23	GO:0002446	neutrophil mediated immunity	1.044e-08	1.914e-06	1.708e-05	4.401e-05	21	512		23	MP:0008251	abnormal phagocyte morphology	0.0001119	0.01311	0.1119	0.3204	24	818		23	C0024668	Mammary Neoplasms, Experimental	DisGeNET Curated	2.502e-08	5.115e-06	4.627e-05	0.0001193	12	155
CD55		24	GO:0036230	granulocyte activation	1.195e-08	2.099e-06	1.873e-05	5.038e-05	21	516		24	MP:0004799	increased susceptibility to experimental autoimmune encephalomyelitis	0.0001144	0.01311	0.1119	0.3276	6	60		24	C0152018	Esophageal carcinoma	DisGeNET BeFree	2.575e-08	5.115e-06	4.627e-05	0.0001228	34	1277
IGFBP3		25	GO:0002275	myeloid cell activation involved in immune response	1.405e-08	2.368e-06	2.114e-05	5.921e-05	22	571		25	MP:0002933	joint inflammation	0.0001205	0.01311	0.1119	0.3451	8	116		25	C0034069	Pulmonary Fibrosis	DisGeNET BeFree	2.934e-08	5.594e-06	5.061e-05	0.0001399	27	856
ISG15		26	GO:0040012	regulation of locomotion	1.522e-08	2.468e-06	2.202e-05	6.416e-05	33	1210		26	MP:0001533	abnormal skeleton physiology	0.0001212	0.01311	0.1119	0.3471	19	569		26	C0018802	Congestive heart failure	DisGeNET BeFree	4.6e-08	8.434e-06	7.63e-05	0.0002193	38	1575
PDIA6		27	GO:0002444	myeloid leukocyte mediated immunity	1.858e-08	2.9e-06	2.588e-05	7.831e-05	22	580		27	MP:0004016	decreased bone mass	0.0001235	0.01311	0.1119	0.3538	7	87		27	C0085669	Acute leukemia	DisGeNET BeFree	5.076e-08	8.962e-06	8.108e-05	0.000242	22	602
CRELD2		28	GO:0009611	response to wounding	2.153e-08	3.242e-06	2.893e-05	9.076e-05	25	746		28	MP:0010645	failure of conotruncal ridge closure	0.0001658	0.01696	0.1448	0.4748	2	2		28	C0302592	Cervix carcinoma	DisGeNET BeFree	6.077e-08	9.995e-06	9.042e-05	0.0002897	42	1873
SLC50A1		29	GO:0002576	platelet degranulation	2.921e-08	4.245e-06	3.789e-05	0.0001231	11	129		29	MP:0003797	abnormal compact bone morphology	0.0001785	0.01733	0.148	0.5112	9	156		29	C0004096	Asthma	DisGeNET BeFree	6.08e-08	9.995e-06	9.042e-05	0.0002899	40	1731
DSC2		30	GO:0002274	myeloid leukocyte activation	3.325e-08	4.672e-06	4.169e-05	0.0001402	24	707		30	MP:0003070	increased vascular permeability	0.000189	0.01733	0.148	0.5413	5	42		30	C4722518	Triple-Negative Breast Carcinoma	DisGeNET BeFree	6.721e-08	1.068e-05	9.661e-05	0.0003204	38	1598
NDRG1		31	GO:0016477	cell migration	4.208e-08	5.721e-06	5.105e-05	0.0001773	41	1812		31	MP:0004989	decreased osteoblast cell number	0.000189	0.01733	0.148	0.5413	5	42		31	C0004364	Autoimmune Diseases	DisGeNET BeFree	8.084e-08	1.243e-05	0.0001125	0.0003854	39	1679
FAM3C		32	GO:0007167	enzyme linked receptor protein signaling pathway	8.213e-08	1.082e-05	9.654e-05	0.0003462	31	1168		32	MP:0001560	abnormal circulating insulin level	0.0001937	0.01733	0.148	0.5547	19	590		32	C2931822	Nasopharyngeal carcinoma	DisGeNET BeFree	9.813e-08	1.462e-05	0.0001323	0.0004678	36	1484
APOC1		33	GO:0030198	extracellular matrix organization	9.565e-08	1.192e-05	0.0001064	0.0004032	18	431		33	MP:0013693	abnormal hemopoiesis	0.0002196	0.01906	0.1627	0.629	22	749		33	C0009319	Colitis	DisGeNET BeFree	1.028e-07	1.486e-05	0.0001344	0.0004903	30	1094
FLNB		34	GO:0001568	blood vessel development	9.826e-08	1.192e-05	0.0001064	0.0004141	26	866		34	MP:0002419	abnormal innate immunity	0.0002533	0.02134	0.1822	0.7256	18	553		34	C1956346	Coronary Artery Disease	DisGeNET BeFree	1.367e-07	1.917e-05	0.0001734	0.0006517	36	1504
FNDC3B		35	GO:0043062	extracellular structure organization	9.902e-08	1.192e-05	0.0001064	0.0004174	18	432		35	MP:0001914	hemorrhage	0.0002766	0.02263	0.1932	0.7921	18	557		35	C0007847	Malignant tumor of cervix	DisGeNET BeFree	1.478e-07	2.013e-05	0.0001821	0.0007047	39	1718
BACE2		36	GO:0045229	external encapsulating structure organization	1.061e-07	1.242e-05	0.0001108	0.0004472	18	434		36	MP:0005350	increased susceptibility to autoimmune disorder	0.0003094	0.02454	0.2095	0.8861	8	133		36	C0015934	Fetal Growth Retardation	DisGeNET BeFree	2.088e-07	2.744e-05	0.0002483	0.0009952	21	599
NENF		37	GO:0002252	immune effector process	1.314e-07	1.497e-05	0.0001336	0.0005537	34	1393		37	MP:0000228	abnormal thrombopoiesis	0.0003171	0.02454	0.2095	0.9081	3	11		37	C0010054	Coronary Arteriosclerosis	DisGeNET BeFree	2.156e-07	2.744e-05	0.0002483	0.001028	32	1262
SDF4		38	GO:0048514	blood vessel morphogenesis	1.548e-07	1.717e-05	0.0001533	0.0006526	24	768		38	MP:0008566	increased interferon-gamma secretion	0.0003532	0.02584	0.2206	1	7	103		38	C3539878	Triple Negative Breast Neoplasms	DisGeNET BeFree	2.187e-07	2.744e-05	0.0002483	0.001043	38	1673
HLA-C		39	GO:0001525	angiogenesis	1.692e-07	1.828e-05	0.0001632	0.0007131	22	658		39	MP:0002128	abnormal blood circulation	0.0003595	0.02584	0.2206	1	21	723		39	C1378703	Renal carcinoma	DisGeNET BeFree	2.493e-07	3.048e-05	0.0002757	0.001189	22	660
LITAF		40	GO:0001944	vasculature development	2.216e-07	2.335e-05	0.0002084	0.0009341	26	903		40	MP:0000130	abnormal trabecular bone morphology	0.000387	0.02584	0.2206	1	11	251		40	C0020538	Hypertensive disease	DisGeNET BeFree	2.562e-07	3.053e-05	0.0002762	0.001221	42	1973
TSC22D3		41	GO:0035295	tube development	3.219e-07	3.309e-05	0.0002953	0.001357	32	1310		41	MP:0005602	decreased angiogenesis	0.0003929	0.02584	0.2206	1	6	75		41	C0014859	Esophageal Neoplasms	DisGeNET BeFree	2.9e-07	3.353e-05	0.0003034	0.001382	30	1148
MAPK3		42	GO:0002366	leukocyte activation involved in immune response	5.032e-07	5.05e-05	0.0004507	0.002121	23	760		42	MP:0013258	abnormal extracellular matrix morphology	0.0003942	0.02584	0.2206	1	5	49		42	C0677886	Epithelial ovarian cancer	DisGeNET BeFree	2.954e-07	3.353e-05	0.0003034	0.001408	31	1214
SCAMP3		43	GO:0072359	circulatory system development	5.309e-07	5.204e-05	0.0004644	0.002238	32	1340		43	MP:0001844	autoimmune response	0.0003961	0.02584	0.2206	1	13	337		43	C0205699	Carcinomatosis	DisGeNET Curated	3.919e-07	3.968e-05	0.000359	0.001868	11	163
HLA-B		44	GO:0002263	cell activation involved in immune response	5.511e-07	5.279e-05	0.0004711	0.002323	23	764		44	MP:0005065	abnormal neutrophil morphology	0.0003969	0.02584	0.2206	1	14	382		44	C0205697	Carcinoma, Spindle-Cell	DisGeNET Curated	3.919e-07	3.968e-05	0.000359	0.001868	11	163
BHLHE40		45	GO:0002443	leukocyte mediated immunity	5.837e-07	5.467e-05	0.0004879	0.00246	26	950		45	MP:0005005	abnormal self tolerance	0.000419	0.02667	0.2277	1	13	339		45	C0205698	Undifferentiated carcinoma	DisGeNET Curated	3.919e-07	3.968e-05	0.000359	0.001868	11	163
MANF		46	GO:0060548	negative regulation of cell death	6.255e-07	5.732e-05	0.0005115	0.002637	30	1214		46	MP:0008250	abnormal myeloid leukocyte morphology	0.0004395	0.02736	0.2336	1	26	1008		46	C0205696	Anaplastic carcinoma	DisGeNET Curated	3.919e-07	3.968e-05	0.000359	0.001868	11	163
GUSB		47	GO:0051241	negative regulation of multicellular organismal process	7.813e-07	7.007e-05	0.0006252	0.003293	31	1295		47	MP:0000716	abnormal immune system cell morphology	0.000455	0.02772	0.2367	1	41	1916		47	C0010068	Coronary heart disease	DisGeNET BeFree	3.939e-07	3.968e-05	0.000359	0.001878	34	1432
TMEM14A		48	GO:0010941	regulation of cell death	8.67e-07	7.613e-05	0.0006794	0.003654	40	1952		48	MP:0005000	abnormal immune tolerance	0.0004684	0.02795	0.2386	1	13	343		48	C0546837	Malignant neoplasm of esophagus	DisGeNET BeFree	3.996e-07	3.968e-05	0.000359	0.001905	31	1231
CORO1B		49	GO:0042981	regulation of apoptotic process	9.657e-07	8.307e-05	0.0007413	0.004071	37	1736		49	MP:0010760	abnormal macrophage chemotaxis	0.0005209	0.03018	0.2577	1	5	52		49	C0007097	Carcinoma	DisGeNET Curated	4.167e-07	4.054e-05	0.0003668	0.001987	11	164
WHSC1L1		50	GO:0030335	positive regulation of cell migration	1.534e-06	0.0001293	0.001154	0.006466	20	633		50	MP:0003091	abnormal cell migration	0.0005269	0.03018	0.2577	1	15	440		50	C0033860	Psoriasis	DisGeNET BeFree	4.314e-07	4.113e-05	0.0003721	0.002056	29	1105
LIMA1		51	GO:0043067	regulation of programmed cell death	1.685e-06	0.0001393	0.001243	0.007104	37	1777		51	MP:0002425	abnormal susceptibility to autoimmune disorder	0.0005916	0.03203	0.2735	1	11	264		51	C4048328	cervical cancer	DisGeNET BeFree	5.577e-07	5.213e-05	0.0004716	0.002659	39	1809
B4GALT1		52	GO:0006457	protein folding	2.276e-06	0.0001845	0.001646	0.009592	12	240		52	MP:0001545	abnormal hematopoietic system physiology	0.0006205	0.03203	0.2735	1	32	1384		52	C0007138	Carcinoma, Transitional Cell	DisGeNET BeFree	5.993e-07	5.494e-05	0.0004971	0.002857	20	584
HEG1		53	GO:0018193	peptidyl-amino acid modification	2.431e-06	0.0001933	0.001725	0.01025	31	1367		53	MP:0005164	abnormal response to injury	0.0006257	0.03203	0.2735	1	16	496		53	C0022658	Kidney Diseases	DisGeNET BeFree	6.163e-07	5.497e-05	0.0004973	0.002938	28	1060
ANGPTL4		54	GO:0060337	type I interferon signaling pathway	2.609e-06	0.0002036	0.001817	0.011	8	95		54	MP:0002989	small kidney	0.0006263	0.03203	0.2735	1	12	309		54	C1845050	PIGMENTARY DISORDER, RETICULATE, WITH SYSTEMIC MANIFESTATIONS	DisGeNET BeFree	6.227e-07	5.497e-05	0.0004973	0.002968	12	208
PLOD3		55	GO:0071357	cellular response to type I interferon	2.824e-06	0.0002164	0.001931	0.0119	8	96		55	MP:0011204	abnormal visceral yolk sac blood island morphology	0.0006264	0.03203	0.2735	1	4	31		55	C0026764	Multiple Myeloma	DisGeNET BeFree	6.391e-07	5.539e-05	0.0005011	0.003046	37	1674
HSPA2		56	GO:2000147	positive regulation of cell motility	3.026e-06	0.0002277	0.002032	0.01275	20	662		56	MP:0004991	decreased bone strength	0.0006264	0.03203	0.2735	1	4	31		56	C0740457	Malignant neoplasm of kidney	DisGeNET BeFree	6.649e-07	5.631e-05	0.0005094	0.003169	21	643
SMTN		57	GO:0048646	anatomical structure formation involved in morphogenesis	3.688e-06	0.0002688	0.002398	0.01555	31	1395		57	MP:0000134	abnormal compact bone thickness	0.0006525	0.03278	0.2799	1	7	114		57	C0158266	Intervertebral Disc Degeneration	DisGeNET BeFree	6.784e-07	5.631e-05	0.0005094	0.003234	15	337
RNF13		58	GO:0008284	positive regulation of cell population proliferation	3.698e-06	0.0002688	0.002398	0.01559	27	1117		58	MP:0010639	abnormal tumor pathology	0.0007224	0.03567	0.3046	1	8	151		58	C0206139	Lichen Planus, Oral	DisGeNET BeFree	6.851e-07	5.631e-05	0.0005094	0.003266	13	250
KLF6		59	GO:0034340	response to type I interferon	4.14e-06	0.0002957	0.002639	0.01745	8	101		59	MP:0008246	abnormal leukocyte morphology	0.0007382	0.03583	0.3059	1	40	1897		59	C0239946	Fibrosis, Liver	DisGeNET BeFree	8.145e-07	6.581e-05	0.0005954	0.003883	28	1075
TNPO1		60	GO:0043066	negative regulation of apoptotic process	4.25e-06	0.0002986	0.002664	0.01791	26	1058		60	MP:0001577	anemia	0.0008047	0.03841	0.3279	1	11	274		60	C0029408	Degenerative polyarthritis	DisGeNET BeFree	8.521e-07	6.725e-05	0.0006084	0.004062	37	1694
F11R		61	GO:0040017	positive regulation of locomotion	4.327e-06	0.000299	0.002668	0.01824	20	678		61	MP:0002123	abnormal definitive hematopoiesis	0.0008483	0.03983	0.34	1	20	718		61	C0494165	Secondary malignant neoplasm of liver	DisGeNET BeFree	8.605e-07	6.725e-05	0.0006084	0.004102	26	951
DNAJC3		62	GO:0051272	positive regulation of cellular component movement	4.621e-06	0.0003141	0.002803	0.01948	20	681		62	MP:0010537	tumor regression	0.0009654	0.04389	0.3747	1	2	4		62	C0009324	Ulcerative Colitis	DisGeNET BeFree	8.774e-07	6.746e-05	0.0006103	0.004183	31	1277
CYBA		63	GO:0035239	tube morphogenesis	5.031e-06	0.0003366	0.003004	0.02121	26	1068		63	MP:0012000	abnormal limb position	0.0009654	0.04389	0.3747	1	2	4		63	C0040136	Thyroid Neoplasm	DisGeNET BeFree	9.092e-07	6.88e-05	0.0006224	0.004334	28	1081
DNAJC1		64	GO:0006487	protein N-linked glycosylation	5.152e-06	0.0003393	0.003028	0.02172	7	74		64	MP:0020516	abnormal visceral yolk sac mesenchyme morphology	0.001002	0.04413	0.3768	1	4	35		64	C0856169	Endothelial dysfunction	DisGeNET BeFree	9.799e-07	7.299e-05	0.0006603	0.004671	22	716
ABRACL		65	GO:0007155	cell adhesion	5.682e-06	0.0003684	0.003288	0.02395	33	1571		65	MP:0001619	abnormal vascular permeability	0.001008	0.04413	0.3768	1	5	60		65	C1335302	Pancreatic Ductal Adenocarcinoma	DisGeNET BeFree	1.006e-06	7.303e-05	0.0006607	0.004798	26	959
TSPAN14		66	GO:0030029	actin filament-based process	5.838e-06	0.0003728	0.003327	0.02461	23	879		66	MP:0002421	abnormal cell-mediated immunity	0.001017	0.04413	0.3768	1	29	1243		66	C0009375	Colonic Neoplasms	DisGeNET BeFree	1.011e-06	7.303e-05	0.0006607	0.00482	20	604
SLC44A2		67	GO:0022610	biological adhesion	6.24e-06	0.0003921	0.003499	0.0263	33	1578		67	MP:0000221	decreased leukocyte cell number	0.001064	0.0455	0.3884	1	28	1187		67	C0030297	Pancreatic Neoplasm	DisGeNET BeFree	1.103e-06	7.85e-05	0.0007102	0.00526	17	448
MGST2		68	GO:0009101	glycoprotein biosynthetic process	6.333e-06	0.0003921	0.003499	0.02669	14	361		68	MP:0002723	abnormal immune serum protein physiology	0.00111	0.04671	0.3987	1	24	957		68	C0220630	Adult Liver Carcinoma	DisGeNET BeFree	1.463e-06	0.000102	0.0009225	0.006972	32	1377
PSMG2		69	GO:0001503	ossification	6.418e-06	0.0003921	0.003499	0.02705	16	466		69	MP:0002452	abnormal professional antigen presenting cell physiology	0.001126	0.04671	0.3987	1	22	845		69	C0023903	Liver neoplasms	DisGeNET BeFree	1.476e-06	0.000102	0.0009225	0.007036	30	1241
CD276		70	GO:0043069	negative regulation of programmed cell death	6.558e-06	0.0003949	0.003524	0.02764	26	1084		70	MP:0005023	abnormal wound healing	0.001142	0.04671	0.3987	1	8	162		70	C0149925	Small cell carcinoma of lung	DisGeNET BeFree	1.535e-06	0.0001045	0.0009455	0.007316	25	918
TSTA3		71	GO:0042127	regulation of cell population proliferation	7.521e-06	0.000442	0.003944	0.0317	38	1973		71	MP:0005044	sepsis	0.001235	0.04981	0.4253	1	3	17		71	C1332977	Childhood Leukemia	DisGeNET BeFree	1.618e-06	0.0001081	0.000978	0.007713	37	1740
PEF1		72	GO:0003013	circulatory system process	7.55e-06	0.000442	0.003944	0.03182	20	704												72	C0010346	Crohn Disease	DisGeNET BeFree	1.633e-06	0.0001081	0.000978	0.007783	29	1180
GPX8		73	GO:0045454	cell redox homeostasis	8.685e-06	0.0005015	0.004475	0.03661	7	80												73	C0345905	Intrahepatic Cholangiocarcinoma	DisGeNET BeFree	1.678e-06	0.0001096	0.0009912	0.007998	17	462
WDR61		74	GO:0009628	response to abiotic stimulus	9.736e-06	0.0005546	0.004949	0.04104	30	1391												74	C0024299	Lymphoma	DisGeNET BeFree	1.791e-06	0.0001154	0.001044	0.008536	33	1460
CMTM3		75	GO:0007229	integrin-mediated signaling pathway	1.087e-05	0.0006107	0.00545	0.0458	8	115												75	C0279000	Liver and Intrahepatic Biliary Tract Carcinoma	DisGeNET BeFree	1.901e-06	0.0001208	0.001093	0.009063	32	1394
SMIM7		76	GO:0009100	glycoprotein metabolic process	1.266e-05	0.0007019	0.006263	0.05334	15	437												76	C0025500	Mesothelioma	DisGeNET BeFree	1.95e-06	0.0001223	0.001107	0.009296	18	520
RBMS1		77	GO:0010647	positive regulation of cell communication	1.455e-05	0.0007966	0.007109	0.06134	37	1952												77	C1176475	Ductal Carcinoma	DisGeNET BeFree	2.798e-06	0.0001732	0.001567	0.01334	12	240
SYPL1		78	GO:0023056	positive regulation of signaling	1.523e-05	0.000823	0.007344	0.06419	37	1956												78	C0153690	Secondary malignant neoplasm of bone	DisGeNET BeFree	2.887e-06	0.0001759	0.001592	0.01376	20	647
IER3		79	GO:0061061	muscle structure development	2.078e-05	0.001109	0.009892	0.08757	20	755												79	C0400966	Non-alcoholic Fatty Liver Disease	DisGeNET BeFree	2.916e-06	0.0001759	0.001592	0.0139	26	1016
SERPING1		80	GO:0044403	biological process involved in symbiotic interaction	2.424e-05	0.001254	0.01119	0.1022	24	1029												80	C1827293	Carcinoma of urinary bladder, invasive	DisGeNET BeFree	3.184e-06	0.0001897	0.001717	0.01518	13	287
TMED3		81	GO:0007178	transmembrane receptor protein serine/threonine kinase signaling pathway	2.426e-05	0.001254	0.01119	0.1022	14	407												81	C1608408	Malignant transformation	DisGeNET BeFree	3.544e-06	0.0002086	0.001887	0.0169	26	1027
TMEM167A		82	GO:0016032	viral process	2.472e-05	0.001254	0.01119	0.1042	23	962												82	C0041296	Tuberculosis	DisGeNET BeFree	3.644e-06	0.0002119	0.001917	0.01737	29	1229
JAK1		83	GO:0001667	ameboidal-type cell migration	2.481e-05	0.001254	0.01119	0.1046	16	520												83	C0345904	Malignant neoplasm of liver	DisGeNET BeFree	3.706e-06	0.0002129	0.001926	0.01767	33	1510
MGAT1		84	GO:0048762	mesenchymal cell differentiation	2.51e-05	0.001254	0.01119	0.1058	11	256												84	C0020097	HTLV-I Infections	DisGeNET BeFree	3.96e-06	0.0002247	0.002033	0.01888	9	131
COTL1		85	GO:0043413	macromolecule glycosylation	2.601e-05	0.001254	0.01119	0.1096	11	257												85	C0948008	Ischemic stroke	DisGeNET BeFree	4.283e-06	0.0002402	0.002173	0.02042	27	1104
CNPY3		86	GO:0006486	protein glycosylation	2.601e-05	0.001254	0.01119	0.1096	11	257												86	C0026769	Multiple Sclerosis	DisGeNET BeFree	4.676e-06	0.0002592	0.002345	0.02229	34	1599
CAV2		87	GO:0051240	positive regulation of multicellular organismal process	2.619e-05	0.001254	0.01119	0.1104	33	1692												87	C0376358	Malignant neoplasm of prostate	DisGeNET Curated	5.358e-06	0.000287	0.002596	0.02554	19	616
LAMP2		88	GO:0001837	epithelial to mesenchymal transition	2.635e-05	0.001254	0.01119	0.1111	9	169												88	C0033578	Prostatic Neoplasms	DisGeNET Curated	5.358e-06	0.000287	0.002596	0.02554	19	616
NUCB2		89	GO:0030036	actin cytoskeleton organization	2.648e-05	0.001254	0.01119	0.1116	20	768												89	C0242383	Age related macular degeneration	DisGeNET BeFree	5.358e-06	0.000287	0.002596	0.02554	19	616
VKORC1		90	GO:0007596	blood coagulation	3.059e-05	0.001432	0.01278	0.1289	13	362												90	C0521158	Recurrent tumor	DisGeNET BeFree	5.468e-06	0.0002896	0.00262	0.02607	21	735
LMAN1		91	GO:0032963	collagen metabolic process	3.13e-05	0.00145	0.01294	0.1319	8	133												91	C2711227	Steatohepatitis	DisGeNET BeFree	5.554e-06	0.000291	0.002632	0.02648	26	1053
QSOX1		92	GO:0036498	IRE1-mediated unfolded protein response	3.404e-05	0.001559	0.01392	0.1435	6	67												92	C0279628	Adenocarcinoma Of Esophagus	DisGeNET BeFree	6.452e-06	0.0003343	0.003024	0.03076	16	457
SPCS3		93	GO:0034109	homotypic cell-cell adhesion	3.517e-05	0.00158	0.0141	0.1482	7	99												93	C0243026	Sepsis	DisGeNET BeFree	6.884e-06	0.0003529	0.003192	0.03282	30	1340
AFAP1L1		94	GO:0007599	hemostasis	3.524e-05	0.00158	0.0141	0.1485	13	367												94	C0278488	Carcinoma breast stage IV	DisGeNET BeFree	7.488e-06	0.0003798	0.003436	0.0357	18	573
TMEM205		95	GO:0070482	response to oxygen levels	3.603e-05	0.001591	0.0142	0.1519	14	422												95	C1257925	Mammary Carcinoma, Animal	DisGeNET Curated	7.662e-06	0.0003805	0.003442	0.03652	9	142
CHID1		96	GO:0050817	coagulation	3.624e-05	0.001591	0.0142	0.1528	13	368												96	C0024667	Animal Mammary Neoplasms	DisGeNET Curated	7.662e-06	0.0003805	0.003442	0.03652	9	142
ATP6AP1		97	GO:0009967	positive regulation of signal transduction	4.217e-05	0.001816	0.01621	0.1777	33	1733												97	C0036690	Septicemia	DisGeNET BeFree	7.871e-06	0.0003837	0.003472	0.03752	29	1279
MYH9		98	GO:0070085	glycosylation	4.223e-05	0.001816	0.01621	0.178	11	271												98	C0006142	Malignant neoplasm of breast	DisGeNET Curated	7.889e-06	0.0003837	0.003472	0.03761	26	1074
DDIT4		99	GO:0034097	response to cytokine	4.816e-05	0.00205	0.0183	0.203	27	1290												99	C0021400	Influenza	DisGeNET BeFree	8.236e-06	0.0003966	0.003588	0.03926	22	817
LHFP		100	GO:0051248	negative regulation of protein metabolic process	4.872e-05	0.002051	0.0183	0.2054	26	1218												100	C0011854	Diabetes Mellitus, Insulin-Dependent	DisGeNET BeFree	8.417e-06	0.0004013	0.00363	0.04013	32	1497
TOP1		101	GO:0031399	regulation of protein modification process	4.914e-05	0.002051	0.0183	0.2071	34	1825												101	C0015695	Fatty Liver	DisGeNET BeFree	8.575e-06	0.0004047	0.003662	0.04088	21	757
PLS3		102	GO:0003084	positive regulation of systemic arterial blood pressure	5.249e-05	0.002169	0.01936	0.2213	4	23												102	C0010606	Adenoid Cystic Carcinoma	DisGeNET BeFree	9.08e-06	0.0004218	0.003816	0.04329	11	225
DDOST		103	GO:0001666	response to hypoxia	5.456e-05	0.002233	0.01992	0.23	13	383												103	C0017636	Glioblastoma	DisGeNET Curated	9.114e-06	0.0004218	0.003816	0.04345	7	79
ARPC1B		104	GO:1901698	response to nitrogen compound	6.212e-05	0.002518	0.02247	0.2618	26	1236												104	C0549473	Thyroid carcinoma	DisGeNET BeFree	9.321e-06	0.0004272	0.003865	0.04443	27	1152
MESDC2		105	GO:0050878	regulation of body fluid levels	6.398e-05	0.002568	0.02292	0.2697	16	563												105	C0024121	Lung Neoplasms	DisGeNET BeFree	9.735e-06	0.000442	0.003998	0.04641	25	1020
RALB		106	GO:0006952	defense response	6.809e-05	0.002687	0.02398	0.287	35	1935												106	C0853879	Invasive carcinoma of breast	DisGeNET BeFree	9.918e-06	0.000446	0.004035	0.04728	16	473
LIPA		107	GO:0019221	cytokine-mediated signaling pathway	6.821e-05	0.002687	0.02398	0.2875	20	822												107	C0038454	Cerebrovascular accident	DisGeNET BeFree	1.073e-05	0.0004782	0.004327	0.05117	32	1515
CLEC11A		108	GO:0009719	response to endogenous stimulus	7.112e-05	0.002776	0.02477	0.2998	33	1780												108	C0007103	Malignant neoplasm of endometrium	DisGeNET BeFree	1.088e-05	0.0004802	0.004344	0.05186	28	1231
GNAI2		109	GO:0007517	muscle organ development	7.268e-05	0.00281	0.02508	0.3063	13	394												109	C0079731	B-Cell Lymphomas	DisGeNET BeFree	1.138e-05	0.0004976	0.004501	0.05423	30	1375
CAST		110	GO:0030155	regulation of cell adhesion	7.411e-05	0.00284	0.02534	0.3124	20	827												110	C0019163	Hepatitis B	DisGeNET BeFree	1.255e-05	0.0005438	0.00492	0.05982	30	1382
EGR1		111	GO:0048585	negative regulation of response to stimulus	7.553e-05	0.00285	0.02543	0.3184	35	1945												111	C0023418	leukemia	DisGeNET BeFree	1.333e-05	0.0005723	0.005177	0.06353	38	1984
CD9		112	GO:0003382	epithelial cell morphogenesis	7.572e-05	0.00285	0.02543	0.3192	5	48												112	C0334588	Giant Cell Glioblastoma	DisGeNET Curated	1.369e-05	0.0005777	0.005226	0.06528	7	84
IFNGR1		113	GO:0036293	response to decreased oxygen levels	7.648e-05	0.002853	0.02546	0.3224	13	396												113	C1519666	Tumor-Associated Vasculature	DisGeNET BeFree	1.369e-05	0.0005777	0.005226	0.06528	7	84
SSR1		114	GO:0006986	response to unfolded protein	7.719e-05	0.002854	0.02547	0.3253	9	194												114	C0013537	Eclampsia	DisGeNET BeFree	1.422e-05	0.0005944	0.005378	0.06777	11	236
SERPINB6		115	GO:0009725	response to hormone	8.306e-05	0.003044	0.02717	0.3501	22	971												115	C0085207	Gestational Diabetes	DisGeNET BeFree	1.665e-05	0.0006903	0.006245	0.07938	18	608
BGN		116	GO:0043542	endothelial cell migration	9.315e-05	0.003385	0.0302	0.3926	11	296												116	C0021051	Immunologic Deficiency Syndromes	DisGeNET BeFree	1.729e-05	0.0007065	0.006391	0.08244	22	857
FABP5		117	GO:0071363	cellular response to growth factor stimulus	9.469e-05	0.003411	0.03044	0.3991	19	775												117	C0278595	Adult Fibrosarcoma	DisGeNET BeFree	1.734e-05	0.0007065	0.006391	0.08266	14	387
MCAM		118	GO:0071345	cellular response to cytokine stimulus	9.634e-05	0.003441	0.03071	0.4061	25	1196												118	C0003864	Arthritis	DisGeNET BeFree	1.846e-05	0.0007456	0.006746	0.08798	24	992
ARHGAP29		119	GO:0001816	cytokine production	0.0001007	0.003566	0.03182	0.4244	22	984												119	C2363741	HIV-1 infection	DisGeNET BeFree	2.058e-05	0.0008244	0.007458	0.09811	19	678
TAX1BP1		120	GO:0044092	negative regulation of molecular function	0.0001213	0.00426	0.03802	0.5112	27	1363												120	C1282496	Metastasis from malignant tumor of prostate	DisGeNET BeFree	2.085e-05	0.0008284	0.007494	0.09941	13	342
PLOD1		121	GO:0045777	positive regulation of blood pressure	0.0001223	0.00426	0.03802	0.5155	5	53												121	C2145472	Urothelial Carcinoma	DisGeNET BeFree	2.194e-05	0.0008643	0.007819	0.1046	15	449
ITGA5		122	GO:0032269	negative regulation of cellular protein metabolic process	0.0001307	0.0045	0.04016	0.5507	24	1146												122	C1561643	Chronic Kidney Diseases	DisGeNET BeFree	2.317e-05	0.0009053	0.00819	0.1104	24	1006
TMED10		123	GO:0007169	transmembrane receptor protein tyrosine kinase signaling pathway	0.0001318	0.0045	0.04016	0.5555	19	795												123	C0034067	Pulmonary Emphysema	DisGeNET BeFree	2.355e-05	0.0009126	0.008256	0.1123	13	346
SERP1		124	GO:0010243	response to organonitrogen compound	0.0001324	0.0045	0.04016	0.558	24	1147												124	C0279550	Adult Rhabdomyosarcoma	DisGeNET BeFree	2.44e-05	0.0009379	0.008485	0.1163	16	509
YIF1A		125	GO:0061383	trabecula morphogenesis	0.0001338	0.004511	0.04026	0.5639	5	54												125	C0278883	Metastatic melanoma	DisGeNET BeFree	2.558e-05	0.0009756	0.008826	0.1219	15	455
HM13		126	GO:0018279	protein N-linked glycosylation via asparagine	0.0001545	0.005103	0.04554	0.6514	4	30												126	C0024115	Lung diseases	DisGeNET BeFree	2.666e-05	0.001008	0.009123	0.1271	18	630
SPINT2		127	GO:0070848	response to growth factor	0.0001548	0.005103	0.04554	0.6523	19	805												127	C1704272	Benign Prostatic Hyperplasia	DisGeNET BeFree	2.756e-05	0.001034	0.009359	0.1314	20	755
SEC11A		128	GO:0006465	signal peptide processing	0.0001562	0.005103	0.04554	0.6582	3	12												128	C0016057	Fibrosarcoma	DisGeNET BeFree	2.786e-05	0.001038	0.009388	0.1328	14	404
IL6ST		129	GO:0060315	negative regulation of ryanodine-sensitive calcium-release channel activity	0.0001562	0.005103	0.04554	0.6582	3	12												129	C0376545	Hematologic Neoplasms	DisGeNET BeFree	2.821e-05	0.001042	0.00943	0.1345	21	820
CTNNAL1		130	GO:0001649	osteoblast differentiation	0.0001665	0.005397	0.04816	0.7016	10	264												130	C0220611	Childhood Rhabdomyosarcoma	DisGeNET BeFree	2.945e-05	0.00108	0.009771	0.1404	16	517
PLK2		131	GO:0009790	embryo development	0.0001711	0.005467	0.04879	0.7211	26	1316												131	C0038013	Ankylosing spondylitis	DisGeNET BeFree	3.069e-05	0.001117	0.0101	0.1463	17	577
CSRP1		132	GO:0051247	positive regulation of protein metabolic process	0.0001712	0.005467	0.04879	0.7217	31	1704												132	C2931852	Clear-cell metastatic renal cell carcinoma	DisGeNET BeFree	3.24e-05	0.00117	0.01059	0.1544	11	258
CAP1		133	GO:0018196	peptidyl-asparagine modification	0.0001762	0.005583	0.04982	0.7425	4	31												133	C0010674	Cystic Fibrosis	DisGeNET BeFree	3.366e-05	0.001206	0.01091	0.1605	21	830
MARCKSL1		134	GO:0035966	response to topologically incorrect protein	0.0001804	0.005676	0.05065	0.7606	9	217												134	C0936223	Metastatic Prostate Carcinoma	DisGeNET BeFree	3.553e-05	0.001264	0.01144	0.1694	13	360
WWTR1		135	GO:0008015	blood circulation	0.0002013	0.006258	0.05585	0.8484	16	622												135	C0042133	Uterine Fibroids	DisGeNET BeFree	3.792e-05	0.001339	0.01211	0.1808	16	528
ITM2C		136	GO:0006508	proteolysis	0.0002019	0.006258	0.05585	0.8511	33	1881												136	C0027627	Neoplasm Metastasis	DisGeNET Curated	3.869e-05	0.001356	0.01227	0.1844	10	217
KDELR1		137	GO:0060485	mesenchyme development	0.0002165	0.006638	0.05924	0.9123	11	326												137	C0017661	IGA Glomerulonephritis	DisGeNET BeFree	4.039e-05	0.001405	0.01271	0.1925	14	418
TMEM219		138	GO:0045765	regulation of angiogenesis	0.0002173	0.006638	0.05924	0.9161	12	382												138	C0032285	Pneumonia	DisGeNET BeFree	4.147e-05	0.001433	0.01296	0.1977	22	908
FLT1		139	GO:0051604	protein maturation	0.0002222	0.006739	0.06014	0.9367	11	327												139	C0151744	Myocardial Ischemia	DisGeNET Curated	4.243e-05	0.001454	0.01315	0.2023	9	176
PLTP		140	GO:0007179	transforming growth factor beta receptor signaling pathway	0.0002286	0.006882	0.06142	0.9635	9	224												140	C0282577	Congenital Disorders of Glycosylation	DisGeNET BeFree	4.269e-05	0.001454	0.01315	0.2035	7	100
H2AFJ		141	GO:0032970	regulation of actin filament-based process	0.0002314	0.006917	0.06173	0.9753	13	443												141	C0476089	Endometrial Carcinoma	DisGeNET BeFree	4.586e-05	0.00155	0.01403	0.2186	31	1555
PDIA4		142	GO:0009607	response to biotic stimulus	0.0002503	0.00736	0.06567	1	31	1741												142	C1800706	Idiopathic Pulmonary Fibrosis	DisGeNET BeFree	4.843e-05	0.001623	0.01468	0.2309	20	786
CLDND1		143	GO:1901342	regulation of vasculature development	0.0002506	0.00736	0.06567	1	12	388												143	C0033687	Proteinuria	DisGeNET Curated	4.868e-05	0.001623	0.01468	0.2321	5	43
ARF5		144	GO:0071711	basement membrane organization	0.0002541	0.00736	0.06567	1	4	34												144	C0149630	Bicuspid aortic valve	DisGeNET BeFree	5.162e-05	0.001709	0.01546	0.2461	7	103
PON2		145	GO:0042362	fat-soluble vitamin biosynthetic process	0.0002549	0.00736	0.06567	1	3	14												145	C0008479	Chondrosarcoma	DisGeNET BeFree	5.254e-05	0.001727	0.01563	0.2505	13	374
LINC01420		146	GO:0035437	maintenance of protein localization in endoplasmic reticulum	0.0002549	0.00736	0.06567	1	3	14												146	C0004623	Bacterial Infections	DisGeNET BeFree	5.423e-05	0.001771	0.01602	0.2585	17	604
CD151		147	GO:1902533	positive regulation of intracellular signal transduction	0.0002711	0.007774	0.06937	1	23	1129												147	C0035412	Rhabdomyosarcoma	DisGeNET BeFree	5.769e-05	0.001871	0.01692	0.275	16	547
EFNA1		148	GO:0042982	amyloid precursor protein metabolic process	0.0003002	0.008548	0.07628	1	6	99												148	C0014070	Encephalomyelitis	DisGeNET BeFree	5.999e-05	0.001924	0.01741	0.286	21	864
BNIP3L		149	GO:0051271	negative regulation of cellular component movement	0.0003156	0.008887	0.07931	1	12	398												149	C0339573	Glaucoma, Primary Open Angle	DisGeNET BeFree	6.014e-05	0.001924	0.01741	0.2867	13	379
CDC37		150	GO:0090559	regulation of membrane permeability	0.0003169	0.008887	0.07931	1	6	100												150	C0028259	Nodule	DisGeNET BeFree	6.371e-05	0.002013	0.01821	0.3037	11	278
CNPY2		151	GO:0001501	skeletal system development	0.0003184	0.008887	0.07931	1	15	583												151	C0011884	Diabetic Retinopathy	DisGeNET BeFree	6.376e-05	0.002013	0.01821	0.3039	17	612
RABAC1		152	GO:0032101	regulation of response to external stimulus	0.0003393	0.009408	0.08395	1	23	1147												152	C0021390	Inflammatory Bowel Diseases	DisGeNET BeFree	6.734e-05	0.002112	0.01911	0.321	29	1437
SRI		153	GO:0060317	cardiac epithelial to mesenchymal transition	0.0003543	0.00976	0.08709	1	4	37												153	C0278876	Adult Medulloblastoma	DisGeNET BeFree	7.595e-05	0.002366	0.02141	0.3621	19	747
MMP2		154	GO:0051707	response to other organism	0.0003713	0.01016	0.09068	1	30	1700												154	C0033999	Pterygium	DisGeNET BeFree	7.676e-05	0.002373	0.02147	0.3659	9	190
PROCR		155	GO:0043207	response to external biotic stimulus	0.0003787	0.0103	0.0919	1	30	1702												155	C0042345	Varicosity	DisGeNET BeFree	7.716e-05	0.002373	0.02147	0.3678	8	148
ID1		156	GO:0002040	sprouting angiogenesis	0.0003999	0.0108	0.09642	1	8	192												156	C0023452	Childhood Acute Lymphoblastic Leukemia	DisGeNET BeFree	7.775e-05	0.002376	0.02149	0.3707	24	1086
ARHGDIB		157	GO:0007015	actin filament organization	0.0004074	0.01094	0.09761	1	13	470												157	C0007115	Malignant neoplasm of thyroid	DisGeNET BeFree	7.951e-05	0.002414	0.02184	0.379	22	949
VPS28		158	GO:0070527	platelet aggregation	0.000455	0.01214	0.1083	1	5	70												158	C1621958	Glioblastoma Multiforme	DisGeNET Curated	8.311e-05	0.002508	0.02269	0.3962	7	111
YWHAB		159	GO:0051280	negative regulation of release of sequestered calcium ion into cytosol	0.0004667	0.01229	0.1097	1	3	17												159	C0042025	Urinary Stress Incontinence	DisGeNET BeFree	8.389e-05	0.002515	0.02275	0.3999	6	77
DDX17		160	GO:0001886	endothelial cell morphogenesis	0.0004667	0.01229	0.1097	1	3	17												160	C0220650	Metastatic malignant neoplasm to brain	DisGeNET BeFree	8.452e-05	0.002518	0.02278	0.4029	13	392
SH3BGRL3		161	GO:0010717	regulation of epithelial to mesenchymal transition	0.000479	0.01246	0.1112	1	6	108												161	C0278510	Childhood Medulloblastoma	DisGeNET BeFree	8.889e-05	0.002632	0.02381	0.4237	19	756
OSTC		162	GO:0045185	maintenance of protein location	0.000479	0.01246	0.1112	1	6	108												162	C0025149	Medulloblastoma	DisGeNET BeFree	9.103e-05	0.002672	0.02417	0.4339	20	823
KDELR2		163	GO:0032922	circadian regulation of gene expression	0.0004859	0.01254	0.1119	1	5	71												163	C1457883	Aggressive reaction	DisGeNET BeFree	9.179e-05	0.002672	0.02417	0.4376	3	10
ATOX1		164	GO:0035936	testosterone secretion	0.0004939	0.01254	0.1119	1	2	4												164	C1332206	Adult Lymphoma	DisGeNET BeFree	9.191e-05	0.002672	0.02417	0.4381	25	1169
SOX4		165	GO:0007161	calcium-independent cell-matrix adhesion	0.0004939	0.01254	0.1119	1	2	4												165	C0023890	Liver Cirrhosis	DisGeNET BeFree	9.342e-05	0.002695	0.02439	0.4453	24	1099
PRDX4		166	GO:2000843	regulation of testosterone secretion	0.0004939	0.01254	0.1119	1	2	4												166	C3203102	Idiopathic pulmonary arterial hypertension	DisGeNET BeFree	9.429e-05	0.002695	0.02439	0.4495	18	695
HSPA5		167	GO:1904018	positive regulation of vasculature development	0.0005418	0.01359	0.1213	1	8	201												167	C1332979	Childhood Lymphoma	DisGeNET BeFree	9.443e-05	0.002695	0.02439	0.4501	25	1171
SDCBP		168	GO:0045766	positive regulation of angiogenesis	0.0005418	0.01359	0.1213	1	8	201												168	C0014175	Endometriosis	DisGeNET BeFree	9.647e-05	0.002737	0.02476	0.4599	23	1031
TXN		169	GO:0034620	cellular response to unfolded protein	0.0005721	0.01418	0.1266	1	7	155												169	C0019100	Severe Dengue	DisGeNET BeFree	9.835e-05	0.002767	0.02503	0.4689	7	114
GNG11		170	GO:0045667	regulation of osteoblast differentiation	0.0005721	0.01418	0.1266	1	7	155												170	C0029456	Osteoporosis	DisGeNET BeFree	9.867e-05	0.002767	0.02503	0.4704	21	895
EGFL7		171	GO:0019058	viral life cycle	0.0006017	0.01483	0.1324	1	11	368												171	C0155626	Acute myocardial infarction	DisGeNET BeFree	0.0001037	0.002892	0.02617	0.4946	19	765
TPM3		172	GO:0071495	cellular response to endogenous stimulus	0.000616	0.0151	0.1347	1	27	1510												172	C0275518	Acute infectious disease	DisGeNET BeFree	0.0001052	0.002916	0.02638	0.5016	9	198
TMEM50A		173	GO:0034976	response to endoplasmic reticulum stress	0.0006397	0.01558	0.1391	1	10	313												173	C0152171	Idiopathic pulmonary hypertension	DisGeNET BeFree	0.0001115	0.003072	0.02779	0.5315	8	156
CTSB		174	GO:0051346	negative regulation of hydrolase activity	0.0006492	0.01573	0.1403	1	13	494												174	C0011311	Dengue Fever	DisGeNET BeFree	0.0001134	0.003106	0.0281	0.5404	12	349
SRSF3		175	GO:0051284	positive regulation of sequestering of calcium ion	0.0006561	0.0158	0.141	1	3	19												175	C3463824	MYELODYSPLASTIC SYNDROME	DisGeNET BeFree	0.0001175	0.00319	0.02886	0.5601	22	975
RHOA		176	GO:0003158	endothelium development	0.0006656	0.01594	0.1422	1	7	159												176	C0023493	Adult T-Cell Lymphoma/Leukemia	DisGeNET BeFree	0.0001178	0.00319	0.02886	0.5614	15	521
LAPTM4A		177	GO:0098542	defense response to other organism	0.0006934	0.01651	0.1474	1	24	1285												177	C0003504	Aortic Valve Insufficiency	DisGeNET Curated	0.0001253	0.003376	0.03054	0.5975	3	11
LAMA4		178	GO:0007507	heart development	0.0007108	0.01683	0.1502	1	16	698												178	C0007194	Hypertrophic Cardiomyopathy	DisGeNET BeFree	0.0001261	0.003378	0.03056	0.6013	12	353
KRTCAP2		179	GO:0042110	T cell activation	0.0007413	0.01743	0.1555	1	14	566												179	C0585362	Squamous cell carcinoma of mouth	DisGeNET BeFree	0.0001288	0.003417	0.03091	0.6138	7	119
FSTL1		180	GO:0051129	negative regulation of cellular component organization	0.0007472	0.01743	0.1555	1	18	842												180	C1134719	Invasive Ductal Breast Carcinoma	DisGeNET BeFree	0.000129	0.003417	0.03091	0.615	13	409
CALU		181	GO:0050818	regulation of coagulation	0.0007483	0.01743	0.1555	1	5	78												181	C0020456	Hyperglycemia	DisGeNET BeFree	0.0001301	0.003425	0.03099	0.62	23	1052
ZFAS1		182	GO:0072595	maintenance of protein localization in organelle	0.000755	0.01748	0.156	1	4	45												182	C0035078	Kidney Failure	DisGeNET BeFree	0.000133	0.003483	0.03151	0.6338	12	355
TFPI		183	GO:0003073	regulation of systemic arterial blood pressure	0.0007651	0.01756	0.1567	1	6	118												183	C0030421	Paraganglioma	DisGeNET BeFree	0.0001387	0.003614	0.0327	0.6614	8	161
SSR4		184	GO:0045861	negative regulation of proteolysis	0.0007665	0.01756	0.1567	1	11	379												184	C0947751	Vascular inflammations	DisGeNET BeFree	0.0001447	0.00375	0.03392	0.6899	11	305
PABPC1		185	GO:0032270	positive regulation of cellular protein metabolic process	0.0008138	0.01854	0.1655	1	28	1619												185	C3669246	Mammary adenocarcinoma	DisGeNET BeFree	0.000146	0.003761	0.03403	0.6959	4	29
TIMP1		186	GO:0051336	regulation of hydrolase activity	0.0008315	0.01884	0.1681	1	26	1460												186	C1512409	Hepatocarcinogenesis	DisGeNET BeFree	0.0001519	0.003888	0.03518	0.7242	20	855
ID3		187	GO:0003208	cardiac ventricle morphogenesis	0.0008397	0.01886	0.1683	1	5	80												187	C0008497	Choriocarcinoma	DisGeNET BeFree	0.0001525	0.003888	0.03518	0.7271	13	416
ENG		188	GO:0006888	endoplasmic reticulum to Golgi vesicle-mediated transport	0.0008413	0.01886	0.1683	1	8	215												188	C0149521	Pancreatitis, Chronic	DisGeNET BeFree	0.0001594	0.004043	0.03657	0.76	12	362
ITGB1		189	GO:0010631	epithelial cell migration	0.0008529	0.01902	0.1697	1	11	384												189	C0035309	Retinal Diseases	DisGeNET BeFree	0.000165	0.004161	0.03765	0.7865	16	599
TPM4		190	GO:1901700	response to oxygen-containing compound	0.0008807	0.01941	0.1732	1	31	1875												190	C0678222	Breast Carcinoma	DisGeNET Curated	0.0001672	0.004195	0.03795	0.797	15	538
SPARC		191	GO:0001885	endothelial cell development	0.0008884	0.01941	0.1732	1	5	81												191	C0040028	Thrombocythemia, Essential	DisGeNET BeFree	0.0001763	0.004399	0.0398	0.8403	9	212
FKBP1A		192	GO:0010523	negative regulation of calcium ion transport into cytosol	0.0008885	0.01941	0.1732	1	3	21												192	C0005411	Biliary Atresia	DisGeNET BeFree	0.0001936	0.004758	0.04304	0.923	8	169
CALM1		193	GO:0009110	vitamin biosynthetic process	0.0008885	0.01941	0.1732	1	3	21												193	C4520843	Pterygium of eye	DisGeNET BeFree	0.0001936	0.004758	0.04304	0.923	8	169
FN1		194	GO:2000146	negative regulation of cell motility	0.0009085	0.01964	0.1752	1	11	387												194	C1867441	Pterygium Of Conjunctiva And Cornea	DisGeNET BeFree	0.0001936	0.004758	0.04304	0.923	8	169
SAT1		195	GO:0090132	epithelium migration	0.0009085	0.01964	0.1752	1	11	387												195	C0002874	Aplastic Anemia	DisGeNET BeFree	0.0001958	0.004786	0.0433	0.9333	9	215
		196	GO:2000026	regulation of multicellular organismal development	0.0009199	0.01978	0.1765	1	28	1632												196	C4520983	Congenital atresia of extrahepatic bile duct	DisGeNET BeFree	0.0002098	0.005103	0.04617	1	8	171
		197	GO:0033043	regulation of organelle organization	0.0009751	0.02073	0.185	1	24	1317												197	C0022548	Keloid	DisGeNET BeFree	0.0002125	0.005142	0.04652	1	7	129
		198	GO:0008217	regulation of blood pressure	0.0009759	0.02073	0.185	1	8	220												198	C0039730	Thalassemia	DisGeNET BeFree	0.0002228	0.005365	0.04854	1	7	130
		199	GO:0002064	epithelial cell development	0.0009789	0.02073	0.185	1	9	274												199	C3714636	Pneumonitis	DisGeNET BeFree	0.0002331	0.005516	0.0499	1	17	682
		200	GO:0090130	tissue migration	0.001008	0.02124	0.1895	1	11	392												200	C1623038	Cirrhosis	DisGeNET BeFree	0.0002335	0.005516	0.0499	1	19	815

## Sheet: Heart EC vs Placenta CTB
Table 3A. List of commonly expressed genes between fetal heart endothelial cells and placenta cytotrophoblasts		Table 3B. Functional enrichment analysis for GO Biological Processes using ToppGene – ToppFun of commonly expressed genes between fetal heart endothelial cells and placenta cytotrophoblasts										Table 3C. Functional enrichment analysis for Mouse Phenotypes using ToppGene – ToppFun of commonly expressed genes between fetal heart endothelial cells and placenta cytotrophoblasts			Table 3D. Functional enrichment analysis for Human Disease Phenotypes using ToppGene – ToppFun of commonly expressed genes between fetal heart endothelial cells and placenta cytotrophoblasts
Gene List		GO Biological Process										Mouse Phenotype			Disease Phenotype
FAM84A			ID	Name	pValue	FDR B&H	FDR B&Y	Bonferroni	Genes from Input	Genes in Annotation		None				ID	Name	Source	pValue	FDR B&H	FDR B&Y	Bonferroni	Genes from Input	Genes in Annotation
ADIRF		1	GO:0043299	leukocyte degranulation	4.47e-06	0.004361	0.03801	0.01533	14	555					1	C0853879	Invasive carcinoma of breast	DisGeNET BeFree	3.886e-06	0.01413	0.124	0.01413	13	473
ARHGAP18		2	GO:0043312	neutrophil degranulation	5.977e-06	0.004361	0.03801	0.0205	13	491					2	C0042373	Vascular Diseases	DisGeNET BeFree	3.029e-05	0.02105	0.1847	0.1101	14	660
PIR		3	GO:0002275	myeloid cell activation involved in immune response	6.184e-06	0.004361	0.03801	0.02121	14	571					3	20090505:Cho	Height	GWAS	3.084e-05	0.02105	0.1847	0.1121	3	11
SLC6A4		4	GO:0002283	neutrophil activation involved in immune response	6.666e-06	0.004361	0.03801	0.02286	13	496					4	C0023890	Liver Cirrhosis	DisGeNET Curated	3.115e-05	0.02105	0.1847	0.1133	6	103
GATSL3		5	GO:0002444	myeloid leukocyte mediated immunity	7.386e-06	0.004361	0.03801	0.02533	14	580					5	C0341858	Endometriosis of uterus	DisGeNET BeFree	3.346e-05	0.02105	0.1847	0.1216	7	154
KIAA1161		6	GO:0042119	neutrophil activation	8.979e-06	0.004361	0.03801	0.0308	13	510					6	C0239946	Fibrosis, Liver	DisGeNET Curated	3.474e-05	0.02105	0.1847	0.1263	6	105
TP53TG1		7	GO:0002446	neutrophil mediated immunity	9.362e-06	0.004361	0.03801	0.03211	13	512					7	C0023893	Liver Cirrhosis, Experimental	DisGeNET Curated	4.375e-05	0.02273	0.1994	0.1591	15	774
CTSV		8	GO:0036230	granulocyte activation	1.017e-05	0.004361	0.03801	0.03488	13	516					8	C0019196	Hepatitis C	DisGeNET BeFree	5.292e-05	0.02405	0.2111	0.1924	24	1736
EFEMP1		9	GO:0048050	post-embryonic eye morphogenesis	1.588e-05	0.006052	0.05276	0.05447	3	9					9	C0042133	Uterine Fibroids	DisGeNET BeFree	6.04e-05	0.0244	0.2141	0.2196	12	528
GATA2		10	GO:2000178	negative regulation of neural precursor cell proliferation	2.028e-05	0.006457	0.05629	0.06955	4	28					10	C0023267	Fibroid Tumor	DisGeNET BeFree	7.927e-05	0.02882	0.2529	0.2882	10	381
SEL1L3		11	GO:1901135	carbohydrate derivative metabolic process	2.112e-05	0.006457	0.05629	0.07243	21	1310					11	C0751713	Inclusion Body Myopathy, Sporadic	DisGeNET BeFree	0.0001323	0.03845	0.3374	0.481	5	84
NET1		12	GO:0035581	sequestering of extracellular ligand from receptor	2.259e-05	0.006457	0.05629	0.07748	3	10					12	C0014173	Endometrial Hyperplasia	DisGeNET BeFree	0.0001407	0.03845	0.3374	0.5117	6	135
TLE1		13	GO:1901698	response to nitrogen compound	2.993e-05	0.007412	0.06462	0.1027	20	1236					13	C0233477	Dysphoric mood	DisGeNET BeFree	0.000175	0.03845	0.3374	0.6365	3	19
AIG1		14	GO:0045055	regulated exocytosis	3.254e-05	0.007412	0.06462	0.1116	16	845					14	C0022660	Kidney Failure, Acute	DisGeNET BeFree	0.0001768	0.03845	0.3374	0.6429	14	779
CASP4		15	GO:0010243	response to organonitrogen compound	3.538e-05	0.007412	0.06462	0.1214	19	1147					15	C0345967	Malignant mesothelioma	DisGeNET BeFree	0.000183	0.03845	0.3374	0.6655	9	343
TRAPPC6A		16	GO:0002366	leukocyte activation involved in immune response	3.658e-05	0.007412	0.06462	0.1255	15	760					16	C1257925	Mammary Carcinoma, Animal	DisGeNET Curated	0.0001855	0.03845	0.3374	0.6744	6	142
MANSC1		17	GO:0002263	cell activation involved in immune response	3.884e-05	0.007412	0.06462	0.1332	15	764					17	C0024667	Animal Mammary Neoplasms	DisGeNET Curated	0.0001855	0.03845	0.3374	0.6744	6	142
CCND3		18	GO:1900115	extracellular regulation of signal transduction	4.106e-05	0.007412	0.06462	0.1408	3	12					18	C0393738	Chronic tension-type headache	DisGeNET BeFree	0.0002009	0.03845	0.3374	0.7305	2	4
PNP		19	GO:1900116	extracellular negative regulation of signal transduction	4.106e-05	0.007412	0.06462	0.1408	3	12					19	C1504514	Infection by human herpesvirus 7	DisGeNET BeFree	0.0002009	0.03845	0.3374	0.7305	2	4
TPST2		20	GO:0009100	glycoprotein metabolic process	5.11e-05	0.008681	0.07568	0.1753	11	437
CD24		21	GO:0048563	post-embryonic animal organ morphogenesis	5.315e-05	0.008681	0.07568	0.1823	3	13
METTL7A		22	GO:0001775	cell activation	5.64e-05	0.008794	0.07666	0.1935	23	1623
CHST12		23	GO:0002274	myeloid leukocyte activation	6.542e-05	0.009756	0.08505	0.2244	14	707
NSG1		24	GO:0052548	regulation of endopeptidase activity	8.239e-05	0.01138	0.09922	0.2826	11	461
CRIM1		25	GO:0009719	response to endogenous stimulus	8.296e-05	0.01138	0.09922	0.2845	24	1780
SMAGP		26	GO:1901137	carbohydrate derivative biosynthetic process	0.0001027	0.01354	0.1181	0.3521	15	833
LYPLA2		27	GO:0002443	leukocyte mediated immunity	0.0001291	0.01641	0.143	0.443	16	950
EXTL2		28	GO:0052547	regulation of peptidase activity	0.0001435	0.01704	0.1485	0.4921	11	491
B4GAT1		29	GO:1901652	response to peptide	0.000147	0.01704	0.1485	0.5043	12	579
TMEM109		30	GO:1901699	cellular response to nitrogen compound	0.0001585	0.01704	0.1485	0.5435	14	769
BACE2		31	GO:0006887	exocytosis	0.0001639	0.01704	0.1485	0.5623	16	970
SLC39A1		32	GO:0140029	exocytic process	0.0001639	0.01704	0.1485	0.5623	16	970
SCARA3		33	GO:0099500	vesicle fusion to plasma membrane	0.0001639	0.01704	0.1485	0.5623	16	970
NENF		34	GO:0071349	cellular response to interleukin-12	0.0001909	0.01906	0.1662	0.6548	4	49
CYB5D2		35	GO:0051176	positive regulation of sulfur metabolic process	0.0002012	0.01906	0.1662	0.6902	2	4
CCDC47		36	GO:0035583	sequestering of TGFbeta in extracellular matrix	0.0002012	0.01906	0.1662	0.6902	2	4
MAP3K13		37	GO:0009886	post-embryonic animal morphogenesis	0.0002056	0.01906	0.1662	0.7053	3	20
SCAMP3		38	GO:1901653	cellular response to peptide	0.0002117	0.01911	0.1666	0.7262	10	429
UNC50		39	GO:0070671	response to interleukin-12	0.0002231	0.01963	0.1711	0.7654	4	51
C21orf59		40	GO:0045321	leukocyte activation	0.000258	0.0221	0.1927	0.8851	20	1447
CRNDE		41	GO:0071417	cellular response to organonitrogen compound	0.0002642	0.0221	0.1927	0.9063	13	711
NSMCE1		42	GO:0009101	glycoprotein biosynthetic process	0.0002708	0.02211	0.1928	0.9288	9	361
ATP2B1		43	GO:0051336	regulation of hydrolase activity	0.0002901	0.02314	0.2017	0.995	20	1460
ARL6IP6		44	GO:0006906	vesicle fusion	0.000305	0.02325	0.2027	1	16	1025
C1orf21		45	GO:0048569	post-embryonic animal organ development	0.0003154	0.02325	0.2027	1	3	23
SDF2		46	GO:0061025	membrane fusion	0.0003156	0.02325	0.2027	1	17	1135
ARL4A		47	GO:0016050	vesicle organization	0.0003227	0.02325	0.2027	1	23	1825
IFI6		48	GO:0090174	organelle membrane fusion	0.0003254	0.02325	0.2027	1	16	1031
GSTA4		49	GO:0010941	regulation of cell death	0.0003371	0.0236	0.2057	1	24	1952
BLCAP		50	GO:0036503	ERAD pathway	0.0003945	0.02707	0.2359	1	5	106
NCSTN		51	GO:0042981	regulation of apoptotic process	0.0004122	0.02769	0.2414	1	22	1736
FDPS		52	GO:0045595	regulation of cell differentiation	0.0004197	0.02769	0.2414	1	23	1859
DUSP6		53	GO:0007167	enzyme linked receptor protein signaling pathway	0.0004389	0.0284	0.2476	1	17	1168
PSMG2		54	GO:0071495	cellular response to endogenous stimulus	0.0004482	0.02847	0.2482	1	20	1510
UTRN		55	GO:0048284	organelle fusion	0.0004649	0.02899	0.2528	1	16	1065
PEF1		56	GO:2000177	regulation of neural precursor cell proliferation	0.0005508	0.03374	0.2941	1	5	114
WDR61		57	GO:0043067	regulation of programmed cell death	0.0005666	0.03378	0.2945	1	22	1777
LTBP1		58	GO:0032469	endoplasmic reticulum calcium ion homeostasis	0.0005711	0.03378	0.2945	1	3	28
HEXB		59	GO:0043434	response to peptide hormone	0.0006027	0.03488	0.3041	1	10	490
SMIM7		60	GO:0097193	intrinsic apoptotic signaling pathway	0.0006101	0.03488	0.3041	1	8	322
COLEC12		61	GO:0008347	glial cell migration	0.0006738	0.03731	0.3253	1	4	68
SYPL1		62	GO:1901701	cellular response to oxygen-containing compound	0.0006951	0.03731	0.3253	1	18	1330
MRPL32		63	GO:0071694	maintenance of protein location in extracellular region	0.0006962	0.03731	0.3253	1	2	7
EML4		64	GO:1903071	positive regulation of ER-associated ubiquitin-dependent protein catabolic process	0.0006962	0.03731	0.3253	1	2	7
SRSF4		65	GO:0044706	multi-multicellular organism process	0.0007182	0.0379	0.3304	1	7	253
PDCD4		66	GO:0140352	export from cell	0.0007393	0.03842	0.3349	1	20	1571
EPHB4		67	GO:0007169	transmembrane receptor protein tyrosine kinase signaling pathway	0.0007573	0.03877	0.338	1	13	795
NFE2L2		68	GO:0030162	regulation of proteolysis	0.000775	0.03909	0.3408	1	13	797
APMAP		69	GO:0071475	cellular hyperosmotic salinity response	0.0009247	0.04531	0.395	1	2	8
HIBCH		70	GO:0007343	egg activation	0.0009247	0.04531	0.395	1	2	8
CD47
KANK1
TMEM205
NR2F2
MPZL1
DDOST
PHACTR2
CMTM6
MESDC2
HACD3
CAST
CD59
PSMA3
TECR
EIF6
SHISA5
BCAP31
ARL6IP1
CD46
SNHG8
EIF5
HNRNPF
SPINT2
CTNNAL1
COMT
DEGS1
FLT1
FBN1
ARF5
CLTA
SRSF5
ATP1B3
TPR
TAGLN2
ISYNA1
AKR1B1
VCP
ILF2
MEST
TSC22D1
ERGIC3
XRCC5
PDLIM1
TGM2
POLR2G
NDUFA12
CTNNB1
RPN2
LEPROT
NDUFC2
FSTL1
SERPINH1
RBM39
WBP5
LAMB1
HNRNPDL

## Sheet: Heart EC vs Placenta STB
Table 4A. List of commonly expressed genes between fetal heart endothelial cells and placenta syncytiotrophoblasts		Table 4B. Functional enrichment analysis for GO Biological Processes using ToppGene – ToppFun of commonly expressed genes between fetal heart endothelial cells and placenta syncytiotrophoblasts										Table 4C. Functional enrichment analysis for Mouse Phenotypes using ToppGene – ToppFun of commonly expressed genes between fetal heart endothelial cells and placenta syncytiotrophoblasts										Table 4D. Functional enrichment analysis for Human Disease Phenotypes using ToppGene – ToppFun of commonly expressed genes between fetal heart endothelial cells and placenta syncytiotrophoblasts
Gene List		GO Biological Process										Mouse Phenotype										Disease Phenotype
FAM49A			ID	Name	pValue	FDR B&H	FDR B&Y	Bonferroni	Genes from Input	Genes in Annotation			ID	Name	pValue	FDR B&H	FDR B&Y	Bonferroni	Genes from Input	Genes in Annotation			ID	Name	Source	pValue	FDR B&H	FDR B&Y	Bonferroni	Genes from Input	Genes in Annotation
C1orf115		1	GO:0043066	negative regulation of apoptotic process	6.814e-09	1.548e-05	0.0001337	2.158e-05	19	1058		1	MP:0001544	abnormal cardiovascular system physiology	1.652e-06	0.003429	0.02817	0.003429	26	1785		1	C1261473	Sarcoma	DisGeNET BeFree	4.125e-08	0.0001214	0.00104	0.0001214	16	808
C8orf4		2	GO:0043069	negative regulation of programmed cell death	1.01e-08	1.548e-05	0.0001337	3.199e-05	19	1084		2	MP:0003658	abnormal capillary morphology	7.408e-06	0.004342	0.03567	0.01538	6	84		2	C0010054	Coronary Arteriosclerosis	DisGeNET BeFree	7.043e-07	0.001037	0.00888	0.002074	18	1262
FAM84A		3	GO:0048585	negative regulation of response to stimulus	1.466e-08	1.548e-05	0.0001337	4.644e-05	25	1945		3	MP:0006207	embryonic lethality during organogenesis	8.61e-06	0.004342	0.03567	0.01787	16	816		3	C4551686	Malignant neoplasm of soft tissue	DisGeNET BeFree	1.848e-06	0.001205	0.01032	0.00544	13	699
MAOA		4	GO:0048646	anatomical structure formation involved in morphogenesis	2.039e-08	1.614e-05	0.0001394	6.458e-05	21	1395		4	MP:0001914	hemorrhage	1.135e-05	0.004342	0.03567	0.02356	13	557		4	C0006142	Malignant neoplasm of breast	DisGeNET Curated	1.892e-06	0.001205	0.01032	0.00557	16	1074
GATA3		5	GO:0042981	regulation of apoptotic process	3.879e-08	2.444e-05	0.0002111	0.0001228	23	1736		5	MP:0000266	abnormal heart morphology	1.174e-05	0.004342	0.03567	0.02437	24	1728		5	C0856169	Endothelial dysfunction	DisGeNET BeFree	2.408e-06	0.001205	0.01032	0.00709	13	716
GDPD5		6	GO:0035239	tube morphogenesis	4.873e-08	2.444e-05	0.0002111	0.0001543	18	1068		6	MP:0011098	embryonic lethality during organogenesis, complete penetrance	1.255e-05	0.004342	0.03567	0.02605	14	651		6	C0004623	Bacterial Infections	DisGeNET BeFree	2.456e-06	0.001205	0.01032	0.007229	12	604
GNL1		7	GO:0043067	regulation of programmed cell death	5.969e-08	2.444e-05	0.0002111	0.000189	23	1777		7	MP:0011204	abnormal visceral yolk sac blood island morphology	2.603e-05	0.007132	0.05859	0.05403	4	31		7	C0001430	Adenoma	DisGeNET BeFree	3.487e-06	0.001467	0.01256	0.01027	16	1126
GATA2		8	GO:0060548	negative regulation of cell death	6.174e-08	2.444e-05	0.0002111	0.0001955	19	1214		8	MP:0000228	abnormal thrombopoiesis	2.748e-05	0.007132	0.05859	0.05705	3	11		8	C2919945	Cavernous Hemangioma of Brain	DisGeNET BeFree	8.389e-06	0.002608	0.02234	0.0247	6	127
FAM107B		9	GO:0001525	angiogenesis	1.171e-07	3.741e-05	0.0003232	0.000371	14	658		9	MP:0002128	abnormal blood circulation	4.046e-05	0.00884	0.07262	0.084	14	723		9	C1956346	Coronary Artery Disease	DisGeNET BeFree	8.476e-06	0.002608	0.02234	0.02495	18	1504
TMBIM1		10	GO:0048514	blood vessel morphogenesis	1.181e-07	3.741e-05	0.0003232	0.0003741	15	768		10	MP:0020516	abnormal visceral yolk sac mesenchyme morphology	4.258e-05	0.00884	0.07262	0.0884	4	35		10	C0002726	Amyloidosis	DisGeNET BeFree	8.858e-06	0.002608	0.02234	0.02608	12	685
DYSF		11	GO:0001944	vasculature development	1.583e-07	4.558e-05	0.0003937	0.0005014	16	903		11	MP:0009489	abnormal blood vessel endothelium morphology	7.564e-05	0.01342	0.1103	0.157	5	78		11	C0302592	Cervix carcinoma	DisGeNET BeFree	1.3e-05	0.003126	0.02677	0.03827	20	1873
PLA2G16		12	GO:0010941	regulation of cell death	3.282e-07	7.881e-05	0.0006808	0.00104	23	1952		12	MP:0008762	embryonic lethality	7.758e-05	0.01342	0.1103	0.1611	24	1933		12	C0011881	Diabetic Nephropathy	DisGeNET BeFree	1.342e-05	0.003126	0.02677	0.03951	15	1109
ETS2		13	GO:0010648	negative regulation of cell communication	3.838e-07	7.881e-05	0.0006808	0.001216	21	1658		13	MP:0000259	abnormal vascular development	8.499e-05	0.01357	0.1115	0.1764	11	491		13	C0730328	Central Serous Chorioretinopathy	DisGeNET BeFree	1.461e-05	0.003126	0.02677	0.04301	7	211
TWF1		14	GO:0023057	negative regulation of signaling	3.955e-07	7.881e-05	0.0006808	0.001253	21	1661		14	MP:0000260	abnormal angiogenesis	0.0001404	0.02044	0.1679	0.2915	9	349		14	C0006118	Brain Neoplasms	DisGeNET BeFree	1.486e-05	0.003126	0.02677	0.04376	14	980
B4GALT3		15	GO:0071772	response to BMP	4.231e-07	7.881e-05	0.0006808	0.00134	8	185		15	MP:0002925	abnormal cardiovascular development	0.0001685	0.02044	0.1679	0.3499	13	723		15	C0010068	Coronary heart disease	DisGeNET BeFree	1.778e-05	0.003275	0.02805	0.05234	17	1432
EPAS1		16	GO:0071773	cellular response to BMP stimulus	4.231e-07	7.881e-05	0.0006808	0.00134	8	185		16	MP:0012762	abnormal alpha-beta T cell morphology	0.00017	0.02044	0.1679	0.3529	11	531		16	C0033578	Prostatic Neoplasms	DisGeNET BeFree	1.78e-05	0.003275	0.02805	0.05239	13	862
DUSP5		17	GO:0043534	blood vessel endothelial cell migration	4.231e-07	7.881e-05	0.0006808	0.00134	8	185		17	MP:0003229	abnormal vitelline vasculature morphology	0.000184	0.02044	0.1679	0.3819	7	212		17	C0158570	Vascular anomaly	DisGeNET BeFree	2.462e-05	0.004263	0.03651	0.07247	4	45
C1GALT1		18	GO:0001568	blood vessel development	5.489e-07	9.658e-05	0.0008342	0.001738	15	866		18	MP:0004821	increased susceptibility to experimental autoimmune uveoretinitis	0.0001871	0.02044	0.1679	0.3884	2	4		18	C4048328	cervical cancer	DisGeNET BeFree	2.87e-05	0.004695	0.04021	0.0845	19	1809
TNFRSF21		19	GO:0006906	vesicle fusion	8.633e-07	0.0001439	0.001243	0.002734	16	1025		19	MP:0004175	telangiectases	0.0001871	0.02044	0.1679	0.3884	2	4		19	C0022660	Kidney Failure, Acute	DisGeNET BeFree	3.172e-05	0.004782	0.04096	0.09338	12	779
CD55		20	GO:0090174	organelle membrane fusion	9.323e-07	0.0001476	0.001275	0.002953	16	1031		20	MP:0001614	abnormal blood vessel morphology	0.0002566	0.02663	0.2188	0.5326	17	1196		20	C0678222	Breast Carcinoma	DisGeNET Curated	3.249e-05	0.004782	0.04096	0.09564	10	538
CRIM1		21	GO:0035295	tube development	1.004e-06	0.0001513	0.001307	0.003178	18	1310		21	MP:0005294	abnormal heart ventricle morphology	0.0003186	0.03046	0.2503	0.6613	12	669		21	C0002736	Amyotrophic Lateral Sclerosis	DisGeNET BeFree	3.892e-05	0.005368	0.04597	0.1146	14	1069
MYO6		22	GO:0048284	organelle fusion	1.427e-06	0.0001987	0.001716	0.00452	16	1065		22	MP:0002989	small kidney	0.0003303	0.03046	0.2503	0.6856	8	309		22	C0431420	Vein of Galen aneurysm	DisGeNET BeFree	4.193e-05	0.005368	0.04597	0.1235	2	3
PIK3C2A		23	GO:0043542	endothelial cell migration	1.478e-06	0.0001987	0.001716	0.004681	9	296		23	MP:0005010	abnormal CD8-positive, alpha beta T cell morphology	0.0003375	0.03046	0.2503	0.7007	8	310		23	C1514915	Retinal hemangioblastoma	DisGeNET BeFree	4.193e-05	0.005368	0.04597	0.1235	2	3
KLF4		24	GO:0010631	epithelial cell migration	1.506e-06	0.0001987	0.001716	0.004768	10	384		24	MP:0013659	abnormal erythroid lineage cell morphology	0.0003686	0.03188	0.2619	0.7652	17	1233		24	C0007847	Malignant tumor of cervix	DisGeNET BeFree	5.088e-05	0.006241	0.05346	0.1498	18	1718
BACE2		25	GO:0090132	epithelium migration	1.615e-06	0.0002045	0.001767	0.005113	10	387		25	MP:0006208	lethality throughout fetal growth and development	0.0004089	0.03395	0.2789	0.8488	9	403		25	C1842180	CAPILLARY MALFORMATION-ARTERIOVENOUS MALFORMATION (disorder)	DisGeNET BeFree	5.593e-05	0.006586	0.05641	0.1646	3	20
TMEM30A		26	GO:0044092	negative regulation of molecular function	1.773e-06	0.0002125	0.001835	0.005615	18	1363		26	MP:0001719	absent vitelline blood vessels	0.000457	0.03649	0.2998	0.9487	4	64		26	C0020241	Hydroa Vacciniforme	DisGeNET BeFree	8.366e-05	0.009473	0.08114	0.2463	2	4
EEA1		27	GO:0090130	tissue migration	1.812e-06	0.0002125	0.001835	0.005737	10	392		27	MP:0005380	embryo phenotype	0.0005042	0.03877	0.3185	1	22	1904		27	C0521158	Recurrent tumor	DisGeNET BeFree	9.085e-05	0.009906	0.08484	0.2675	11	735
CLCN3		28	GO:0009968	negative regulation of signal transduction	2.289e-06	0.0002589	0.002236	0.007248	19	1537		28	MP:0008073	abnormal CD4-positive, alpha beta T cell number	0.0005545	0.03958	0.3252	1	8	334		28	C4049446	Neointimal hyperplasia	DisGeNET BeFree	0.000102	0.01072	0.09182	0.3002	6	198
POR		29	GO:0002252	immune effector process	2.417e-06	0.0002614	0.002258	0.007654	18	1393		29	MP:0002435	abnormal effector T cell morphology	0.0005603	0.03958	0.3252	1	10	513		29	C0003857	Congenital arteriovenous malformation	DisGeNET BeFree	0.0001178	0.01177	0.1008	0.3467	5	127
BHLHE40		30	GO:0045595	regulation of cell differentiation	2.476e-06	0.0002614	0.002258	0.007842	21	1859		30	MP:0000249	abnormal blood vessel physiology	0.0005882	0.03958	0.3252	1	8	337		30	C4704862	Polyarthritis, Juvenile, Rheumatoid Factor Positive	DisGeNET Curated	0.0001363	0.01177	0.1008	0.4011	5	131
SKIL		31	GO:0001667	ameboidal-type cell migration	3.253e-06	0.0003224	0.002785	0.0103	11	520		31	MP:0006126	abnormal cardiac outflow tract development	0.0005911	0.03958	0.3252	1	5	121		31	C4552091	Polyarthritis, Juvenile, Rheumatoid Factor Negative	DisGeNET Curated	0.0001363	0.01177	0.1008	0.4011	5	131
REEP3		32	GO:0061025	membrane fusion	3.257e-06	0.0003224	0.002785	0.01032	16	1135		32	MP:0001634	internal hemorrhage	0.0006606	0.04125	0.3389	1	8	343		32	C3495559	Juvenile arthritis	DisGeNET Curated	0.0001363	0.01177	0.1008	0.4011	5	131
AKIRIN2		33	GO:0008593	regulation of Notch signaling pathway	4.807e-06	0.0004537	0.003919	0.01522	6	117		33	MP:0002447	abnormal erythrocyte morphology	0.0006761	0.04125	0.3389	1	16	1178		33	C3714758	Juvenile psoriatic arthritis	DisGeNET Curated	0.0001363	0.01177	0.1008	0.4011	5	131
RND3		34	GO:0022008	neurogenesis	4.871e-06	0.0004537	0.003919	0.01543	21	1940		34	MP:0031170	abnormal vasculature physiology	0.0006862	0.04125	0.3389	1	8	345		34	C0025500	Mesothelioma	DisGeNET BeFree	0.0001427	0.01177	0.1008	0.4201	9	520
ATF6		35	GO:2000351	regulation of endothelial cell apoptotic process	5.337e-06	0.0004829	0.004172	0.0169	5	68		35	MP:0001586	abnormal erythrocyte cell number	0.0007127	0.04125	0.3389	1	8	347		35	C4704874	Mammary Carcinoma, Human	DisGeNET Curated	0.0001533	0.01177	0.1008	0.4513	9	525
C1orf21		36	GO:0072359	circulatory system development	6.254e-06	0.0005496	0.004748	0.01981	17	1340		36	MP:0011339	abnormal glomerular mesangium morphology	0.0007154	0.04125	0.3389	1	4	72		36	C1257931	Mammary Neoplasms, Human	DisGeNET Curated	0.0001533	0.01177	0.1008	0.4513	9	525
THSD7A		37	GO:0031175	neuron projection development	6.421e-06	0.0005496	0.004748	0.02034	16	1197		37	MP:0011109	lethality throughout fetal growth and development, incomplete penetrance	0.0007694	0.04317	0.3547	1	6	194		37	C0087031	Juvenile-Onset Still Disease	DisGeNET Curated	0.0001569	0.01177	0.1008	0.4619	5	135
CREB3L2		38	GO:0030162	regulation of proteolysis	6.666e-06	0.0005556	0.004799	0.02111	13	797		38	MP:0012763	abnormal alpha-beta T cell number	0.0008218	0.04489	0.3688	1	9	444		38	C0079731	B-Cell Lymphomas	DisGeNET BeFree	0.0001574	0.01177	0.1008	0.4635	15	1375
DNAJC3		39	GO:0002040	sprouting angiogenesis	7.194e-06	0.0005842	0.005046	0.02278	7	192		39	MP:0014046	abnormal mitophagy	0.0008604	0.0458	0.3763	1	2	8		39	C1458155	Mammary Neoplasms	DisGeNET Curated	0.0001577	0.01177	0.1008	0.4644	9	527
TDG		40	GO:0048666	neuron development	7.464e-06	0.0005855	0.005058	0.02364	17	1358		40	MP:0001262	decreased body weight	0.0009482	0.04837	0.3974	1	20	1723		40	C0002874	Aplastic Anemia	DisGeNET BeFree	0.0001599	0.01177	0.1008	0.4708	6	215
ACSL3		41	GO:0072577	endothelial cell apoptotic process	7.58e-06	0.0005855	0.005058	0.02401	5	73		41	MP:0012322	decreased total tissue mass	0.0009553	0.04837	0.3974	1	20	1724		41	C0007103	Malignant neoplasm of endometrium	DisGeNET BeFree	0.0001758	0.01204	0.1031	0.5175	14	1231
NFKBIA		42	GO:0046903	secretion	7.826e-06	0.000587	0.00507	0.02478	19	1672												42	C0042373	Vascular Diseases	DisGeNET BeFree	0.0001768	0.01204	0.1031	0.5204	10	660
SERINC5		43	GO:0032940	secretion by cell	7.969e-06	0.000587	0.00507	0.02524	18	1517												43	C0018801	Heart failure	DisGeNET BeFree	0.0001788	0.01204	0.1031	0.5264	15	1391
SNAP23		44	GO:0002443	leukocyte mediated immunity	8.98e-06	0.0006463	0.005583	0.02844	14	950												44	C0476089	Endometrial Carcinoma	DisGeNET BeFree	0.00018	0.01204	0.1031	0.5299	16	1555
NXF1		45	GO:0051240	positive regulation of multicellular organismal process	9.284e-06	0.0006534	0.005644	0.0294	19	1692												45	C0004096	Asthma	DisGeNET BeFree	0.0001904	0.01216	0.1041	0.5605	17	1731
RBMS1		46	GO:0002274	myeloid leukocyte activation	1.059e-05	0.000729	0.006297	0.03353	12	707												46	C1857276	Trichohepatoenteric Syndrome	DisGeNET BeFree	0.0001914	0.01216	0.1041	0.5634	8	424
ARL4D		47	GO:0006887	exocytosis	1.136e-05	0.0007345	0.006345	0.03599	14	970												47	C0206734	Hemangioblastoma	DisGeNET BeFree	0.0001941	0.01216	0.1041	0.5714	4	76
RGL2		48	GO:0140029	exocytic process	1.136e-05	0.0007345	0.006345	0.03599	14	970												48	C1832661	ANOPHTHALMIA AND PULMONARY HYPOPLASIA	DisGeNET BeFree	0.0002058	0.01251	0.1071	0.6059	15	1409
PDCD4		49	GO:0099500	vesicle fusion to plasma membrane	1.136e-05	0.0007345	0.006345	0.03599	14	970												49	C1838163	OSLER-RENDU-WEBER SYNDROME 2	DisGeNET BeFree	0.0002081	0.01251	0.1071	0.6128	2	6
EPHB4		50	GO:2000352	negative regulation of endothelial cell apoptotic process	1.173e-05	0.0007428	0.006416	0.03714	4	38												50	C0027051	Myocardial Infarction	DisGeNET BeFree	0.0002193	0.01291	0.1106	0.6456	16	1582
PDCD6IP		51	GO:0140352	export from cell	1.288e-05	0.0007957	0.006873	0.04078	18	1571												51	C1328504	Hormone refractory prostate cancer	DisGeNET BeFree	0.0002329	0.01334	0.1142	0.6858	10	683
NFE2L2		52	GO:0009967	positive regulation of signal transduction	1.306e-05	0.0007957	0.006873	0.04138	19	1733												52	C0917804	Arteriovenous Malformations, Cerebral	DisGeNET BeFree	0.0002356	0.01334	0.1142	0.6935	3	32
NUCB2		53	GO:0045321	leukocyte activation	1.713e-05	0.001024	0.008843	0.05426	17	1447												53	C0151650	Renal fibrosis	DisGeNET BeFree	0.0002414	0.01341	0.1148	0.7106	9	558
LAMP2		54	GO:0022603	regulation of anatomical structure morphogenesis	1.945e-05	0.001111	0.009598	0.06159	15	1160												54	C0009324	Ulcerative Colitis	DisGeNET BeFree	0.000257	0.01391	0.1192	0.7567	14	1277
ARRDC3		55	GO:0010647	positive regulation of cell communication	1.975e-05	0.001111	0.009598	0.06255	20	1952												55	C0030567	Parkinson Disease	DisGeNET BeFree	0.0002599	0.01391	0.1192	0.7653	18	1952
IFNGR1		56	GO:0001775	cell activation	2.002e-05	0.001111	0.009598	0.06341	18	1623												56	C3203102	Idiopathic pulmonary arterial hypertension	DisGeNET BeFree	0.0002678	0.01408	0.1206	0.7883	10	695
TAX1BP1		57	GO:0010632	regulation of epithelial cell migration	2.026e-05	0.001111	0.009598	0.06416	8	312												57	C0751713	Inclusion Body Myopathy, Sporadic	DisGeNET BeFree	0.0002853	0.01448	0.1241	0.8401	4	84
FKBP2		58	GO:0023056	positive regulation of signaling	2.035e-05	0.001111	0.009598	0.06445	20	1956												58	C0334588	Giant Cell Glioblastoma	DisGeNET Curated	0.0002853	0.01448	0.1241	0.8401	4	84
CD46		59	GO:0009790	embryo development	2.097e-05	0.001125	0.009722	0.0664	16	1316												59	C0030389	Parainfluenza	DisGeNET BeFree	0.0003354	0.01669	0.1429	0.9875	3	36
EIF5		60	GO:2000026	regulation of multicellular organismal development	2.157e-05	0.001128	0.009739	0.06831	18	1632												60	C0003850	Arteriosclerosis	DisGeNET BeFree	0.00034	0.01669	0.1429	1	18	1995
AAK1		61	GO:0002366	leukocyte activation involved in immune response	2.172e-05	0.001128	0.009739	0.06878	12	760												61	C0004153	Atherosclerosis	DisGeNET BeFree	0.0003464	0.01672	0.1432	1	18	1998
SPINT2		62	GO:0048699	generation of neurons	2.266e-05	0.001132	0.009775	0.07176	19	1802												62	C0024121	Lung Neoplasms	DisGeNET BeFree	0.0004006	0.01896	0.1624	1	12	1020
PLK2		63	GO:0030182	neuron differentiation	2.285e-05	0.001132	0.009775	0.07236	18	1639												63	C0015934	Fetal Growth Retardation	DisGeNET BeFree	0.0004058	0.01896	0.1624	1	9	599
SERPINB9		64	GO:0002263	cell activation involved in immune response	2.287e-05	0.001132	0.009775	0.07243	12	764												64	C0029408	Degenerative polyarthritis	DisGeNET Curated	0.0004209	0.01897	0.1625	1	4	93
FLT1		65	GO:0043535	regulation of blood vessel endothelial cell migration	2.676e-05	0.001297	0.01121	0.08476	6	158												65	C0086743	Osteoarthrosis Deformans	DisGeNET Curated	0.0004209	0.01897	0.1625	1	4	93
CLU		66	GO:0002042	cell migration involved in sprouting angiogenesis	2.745e-05	0.001297	0.01121	0.08692	5	95												66	C1608408	Malignant transformation	DisGeNET BeFree	0.000426	0.01897	0.1625	1	12	1027
EFNA1		67	GO:1901532	regulation of hematopoietic progenitor cell differentiation	2.745e-05	0.001297	0.01121	0.08692	5	95												67	C2945695	Limb ischemia	DisGeNET BeFree	0.0004317	0.01897	0.1625	1	5	168
BNIP3L		68	GO:0010594	regulation of endothelial cell migration	3.297e-05	0.001535	0.01326	0.1044	7	243												68	C1449563	Cardiomyopathy, Familial Idiopathic	DisGeNET BeFree	0.0004686	0.0202	0.1731	1	10	746
RAP1B		69	GO:0051248	negative regulation of protein metabolic process	3.432e-05	0.001575	0.01361	0.1087	15	1218												69	C0278876	Adult Medulloblastoma	DisGeNET BeFree	0.0004735	0.0202	0.1731	1	10	747
DDX3X		70	GO:0007163	establishment or maintenance of cell polarity	3.565e-05	0.001613	0.01393	0.1129	7	246												70	C0021841	Intestinal Neoplasms	DisGeNET BeFree	0.0004807	0.02022	0.1731	1	5	172
LEPROT		71	GO:0001709	cell fate determination	3.828e-05	0.001687	0.01458	0.1212	4	51												71	C0409676	Juvenile spondyloarthropathy	DisGeNET BeFree	0.0004959	0.02041	0.1748	1	2	9
RAB11A		72	GO:0051247	positive regulation of protein metabolic process	3.836e-05	0.001687	0.01458	0.1215	18	1704												72	C0020459	Hyperinsulinism	DisGeNET BeFree	0.000518	0.02041	0.1748	1	8	492
TSC22D1		73	GO:0010975	regulation of neuron projection development	3.923e-05	0.001702	0.0147	0.1243	10	558												73	C0278510	Childhood Medulloblastoma	DisGeNET BeFree	0.0005199	0.02041	0.1748	1	10	756
HES1		74	GO:0061740	protein targeting to lysosome involved in chaperone-mediated autophagy	4.066e-05	0.00174	0.01503	0.1288	2	3												74	C0153676	Secondary malignant neoplasm of lung	DisGeNET BeFree	0.0005243	0.02041	0.1748	1	14	1370
TGM2		75	GO:0030509	BMP signaling pathway	4.171e-05	0.001761	0.01522	0.1321	6	171												75	C1961121	Congenital vascular anomaly	DisGeNET BeFree	0.0005307	0.02041	0.1748	1	3	42
CDH5		76	GO:0030510	regulation of BMP signaling pathway	4.651e-05	0.001938	0.01674	0.1473	5	106												76	C0039445	Hereditary hemorrhagic telangiectasia	DisGeNET BeFree	0.0005307	0.02041	0.1748	1	3	42
TFPI		77	GO:0002275	myeloid cell activation involved in immune response	4.762e-05	0.001959	0.01692	0.1508	10	571												77	C0151744	Myocardial Ischemia	DisGeNET Curated	0.0005337	0.02041	0.1748	1	5	176
ENG		78	GO:0052548	regulation of endopeptidase activity	5.113e-05	0.002076	0.01793	0.1619	9	461												78	C0022658	Kidney Diseases	DisGeNET BeFree	0.0005652	0.02133	0.1827	1	12	1060
		79	GO:0048598	embryonic morphogenesis	5.243e-05	0.002102	0.01815	0.166	11	701												79	C0008370	Cholestasis	DisGeNET BeFree	0.0006071	0.02262	0.1938	1	6	276
		80	GO:0002444	myeloid leukocyte mediated immunity	5.429e-05	0.002149	0.01856	0.1719	10	580												80	20090226:Otowa	Panic disorder	GWAS	0.0006183	0.02275	0.1949	1	2	10
		81	GO:0010951	negative regulation of endopeptidase activity	5.846e-05	0.002286	0.01975	0.1852	7	266												81	C0239946	Fibrosis, Liver	DisGeNET BeFree	0.0006403	0.02306	0.1975	1	12	1075
		82	GO:1902004	positive regulation of amyloid-beta formation	6.219e-05	0.002394	0.02068	0.197	3	21												82	C1704436	Peripheral Arterial Diseases	DisGeNET BeFree	0.0006424	0.02306	0.1975	1	6	279
		83	GO:0034250	positive regulation of cellular amide metabolic process	6.273e-05	0.002394	0.02068	0.1987	6	184												83	C0740457	Malignant neoplasm of kidney	DisGeNET BeFree	0.0006759	0.02342	0.2006	1	9	643
		84	GO:1904035	regulation of epithelial cell apoptotic process	6.863e-05	0.002588	0.02235	0.2174	5	115												84	C0023903	Liver neoplasms	DisGeNET BeFree	0.000677	0.02342	0.2006	1	13	1241
		85	GO:0032270	positive regulation of cellular protein metabolic process	7.129e-05	0.002649	0.02288	0.2258	17	1619												85	C1301034	Pancreatic intraepithelial neoplasia	DisGeNET BeFree	0.0006855	0.02342	0.2006	1	5	186
		86	GO:0032101	regulation of response to external stimulus	7.192e-05	0.002649	0.02288	0.2278	14	1147												86	C0878500	Intraepithelial Neoplasia	DisGeNET BeFree	0.0006855	0.02342	0.2006	1	5	186
		87	GO:0010634	positive regulation of epithelial cell migration	7.492e-05	0.002727	0.02356	0.2373	6	190												87	C0162429	Malnutrition	DisGeNET BeFree	0.000692	0.02342	0.2006	1	7	393
		88	GO:1904036	negative regulation of epithelial cell apoptotic process	7.773e-05	0.002759	0.02383	0.2462	4	61												88	C1333001	Childhood Renal Cell Carcinoma	DisGeNET BeFree	0.000715	0.02349	0.2012	1	4	107
		89	GO:0042127	regulation of cell population proliferation	7.872e-05	0.002759	0.02383	0.2493	19	1973												89	C0014457	Eosinophilia	DisGeNET BeFree	0.0007179	0.02349	0.2012	1	6	285
		90	GO:0010466	negative regulation of peptidase activity	7.888e-05	0.002759	0.02383	0.2498	7	279												90	C0729552	Genital infection	DisGeNET BeFree	0.0007539	0.02349	0.2012	1	2	11
		91	GO:0045861	negative regulation of proteolysis	8.007e-05	0.002759	0.02383	0.2536	8	379												91	C0796466	Refractory cytopenia with multilineage dysplasia	DisGeNET BeFree	0.0007539	0.02349	0.2012	1	2	11
		92	GO:0010628	positive regulation of gene expression	8.015e-05	0.002759	0.02383	0.2538	15	1312												92	C0281773	Acute glaucoma	DisGeNET BeFree	0.0007539	0.02349	0.2012	1	2	11
		93	GO:0071211	protein targeting to vacuole involved in autophagy	8.112e-05	0.002762	0.02386	0.2569	2	4												93	C4722099	High grade glioma	DisGeNET BeFree	0.0007545	0.02349	0.2012	1	5	190
		94	GO:2000114	regulation of establishment of cell polarity	8.238e-05	0.002764	0.02388	0.2609	3	23												94	C1306759	Eosinophilic disorder	DisGeNET BeFree	0.0007581	0.02349	0.2012	1	6	288
		95	GO:0052547	regulation of peptidase activity	8.291e-05	0.002764	0.02388	0.2626	9	491												95	C1960398	HER2-positive carcinoma of breast	DisGeNET BeFree	0.0007581	0.02349	0.2012	1	6	288
		96	GO:0045765	regulation of angiogenesis	8.458e-05	0.00279	0.0241	0.2679	8	382												96	C0007134	Renal Cell Carcinoma	DisGeNET BeFree	0.0008022	0.02457	0.2105	1	17	1958
		97	GO:0016050	vesicle organization	9.386e-05	0.003045	0.02631	0.2973	18	1825												97	C0853897	Diabetic Cardiomyopathies	DisGeNET BeFree	0.0008096	0.02457	0.2105	1	5	193
		98	GO:1901342	regulation of vasculature development	9.424e-05	0.003045	0.02631	0.2985	8	388												98	C1519346	Skin Carcinogenesis	DisGeNET BeFree	0.0008286	0.02489	0.2132	1	5	194
		99	GO:0045944	positive regulation of transcription by RNA polymerase II	0.0001007	0.003172	0.0274	0.319	15	1339												99	C0555198	Malignant Glioma	DisGeNET BeFree	0.0008581	0.02541	0.2177	1	9	665
		100	GO:0060627	regulation of vesicle-mediated transport	0.0001009	0.003172	0.0274	0.3195	10	625												100	C0598935	Tumor Initiation	DisGeNET BeFree	0.000873	0.02541	0.2177	1	8	533
		101	GO:1904018	positive regulation of vasculature development	0.0001022	0.003172	0.0274	0.3235	6	201												101	C0152018	Esophageal carcinoma	DisGeNET BeFree	0.0008833	0.02541	0.2177	1	13	1277
		102	GO:0045766	positive regulation of angiogenesis	0.0001022	0.003172	0.0274	0.3235	6	201												102	C4521042	Complete Trisomy 21 Syndrome	DisGeNET BeFree	0.0008951	0.02541	0.2177	1	9	669
		103	GO:0071495	cellular response to endogenous stimulus	0.0001093	0.003361	0.02903	0.3462	16	1510												103	C0033831	Psychological pseudocyesis	DisGeNET BeFree	0.0009025	0.02541	0.2177	1	2	12
		104	GO:0050435	amyloid-beta metabolic process	0.0001259	0.00383	0.03309	0.3988	4	69												104	C0233407	Disorientation	DisGeNET BeFree	0.0009025	0.02541	0.2177	1	2	12
		105	GO:0040012	regulation of locomotion	0.000127	0.00383	0.03309	0.4022	14	1210												105	C0033300	Progeria	DisGeNET BeFree	0.0009064	0.02541	0.2177	1	4	114
		106	GO:1902993	positive regulation of amyloid precursor protein catabolic process	0.0001346	0.003992	0.03448	0.4263	3	27												106	C0002793	Anaplasia	DisGeNET BeFree	0.0009272	0.02575	0.2206	1	8	538
		107	GO:0036493	positive regulation of translation in response to endoplasmic reticulum stress	0.0001349	0.003992	0.03448	0.4271	2	5												107	C0021400	Influenza	DisGeNET BeFree	0.0009449	0.02589	0.2217	1	10	817
		108	GO:0002456	T cell mediated immunity	0.0001365	0.004002	0.03457	0.4322	5	133												108	C1658953	tumor vasculature	DisGeNET BeFree	0.0009497	0.02589	0.2217	1	5	200
		109	GO:0006508	proteolysis	0.0001381	0.004011	0.03465	0.4372	18	1881												109	C0024299	Lymphoma	DisGeNET BeFree	0.0009813	0.02649	0.2269	1	14	1460
		110	GO:0007219	Notch signaling pathway	0.0001439	0.004143	0.03579	0.4558	6	214												110	C0403823	Asthenozoospermia	DisGeNET BeFree	0.0009986	0.02649	0.2269	1	4	117
		111	GO:0032878	regulation of establishment or maintenance of cell polarity	0.0001504	0.00429	0.03706	0.4762	3	28												111	C0025149	Medulloblastoma	DisGeNET BeFree	0.0009989	0.02649	0.2269	1	10	823
		112	GO:0080134	regulation of response to stress	0.0001632	0.004615	0.03987	0.5169	16	1563												112	C0152267	Hodgkin lymphoma, lymphocyte depletion	DisGeNET Curated	0.001064	0.027	0.2313	1	2	13
		113	GO:0010595	positive regulation of endothelial cell migration	0.0001854	0.005196	0.04489	0.5872	5	142												113	C0152266	Mixed Cellularity Hodgkin Lymphoma	DisGeNET Curated	0.001064	0.027	0.2313	1	2	13
		114	GO:1904019	epithelial cell apoptotic process	0.0001916	0.005322	0.04597	0.6067	5	143												114	C1266194	Lymphocyte Rich Classical Hodgkin Lymphoma	DisGeNET Curated	0.001064	0.027	0.2313	1	2	13
		115	GO:0006952	defense response	0.0001972	0.005431	0.04691	0.6245	18	1935												115	C0220597	Adult Hodgkin Lymphoma	DisGeNET Curated	0.001064	0.027	0.2313	1	2	13
		116	GO:2000977	regulation of forebrain neuron differentiation	0.0002018	0.00551	0.04759	0.6392	2	6												116	C1334968	Nodular Lymphocyte Predominant Hodgkin Lymphoma	DisGeNET Curated	0.001064	0.027	0.2313	1	2	13
		117	GO:0043299	leukocyte degranulation	0.0002084	0.005642	0.04873	0.6601	9	555												117	C0265673	Congenital kyphosis	DisGeNET BeFree	0.00111	0.02793	0.2392	1	3	54
		118	GO:0090049	regulation of cell migration involved in sprouting angiogenesis	0.0002128	0.005711	0.04933	0.6739	4	79												118	C0022821	Kyphosis deformity of spine	DisGeNET BeFree	0.001171	0.02921	0.2502	1	3	55
		119	GO:0043086	negative regulation of catalytic activity	0.0002207	0.005874	0.05074	0.699	12	969												119	C2973725	Pulmonary arterial hypertension	DisGeNET BeFree	0.001185	0.02931	0.251	1	6	314
		120	GO:0030155	regulation of cell adhesion	0.0002253	0.00592	0.05113	0.7135	11	827												120	C0040021	Thromboangiitis Obliterans	DisGeNET BeFree	0.001202	0.02949	0.2526	1	4	123
		121	GO:0009719	response to endogenous stimulus	0.0002262	0.00592	0.05113	0.7163	17	1780												121	C0008495	Chorioamnionitis	DisGeNET BeFree	0.001314	0.03198	0.2739	1	4	126
		122	GO:1902533	positive regulation of intracellular signal transduction	0.0002398	0.006225	0.05377	0.7594	13	1129												122	C1512409	Hepatocarcinogenesis	DisGeNET BeFree	0.001332	0.0321	0.2749	1	10	855
		123	GO:0043536	positive regulation of blood vessel endothelial cell migration	0.0002456	0.006325	0.05463	0.778	4	82												123	C0024141	Lupus Erythematosus, Systemic	DisGeNET BeFree	0.001354	0.0321	0.2749	1	15	1686
		124	GO:0001816	cytokine production	0.0002542	0.006491	0.05607	0.8049	12	984												124	C1868773	Diabetic encephalopathy	DisGeNET BeFree	0.001425	0.0321	0.2749	1	2	15
		125	GO:0045055	regulated exocytosis	0.0002711	0.006868	0.05933	0.8586	11	845												125	C4524268	Advanced lung cancer	DisGeNET BeFree	0.001435	0.0321	0.2749	1	3	59
		126	GO:0032269	negative regulation of cellular protein metabolic process	0.0002773	0.00697	0.0602	0.8782	13	1146												126	C1168401	Squamous cell carcinoma of the head and neck	DisGeNET BeFree	0.001437	0.0321	0.2749	1	14	1519
		127	GO:0000122	negative regulation of transcription by RNA polymerase II	0.000284	0.007081	0.06117	0.8993	12	996												127	C0030297	Pancreatic Neoplasm	DisGeNET BeFree	0.001479	0.0321	0.2749	1	7	448
		128	GO:0090050	positive regulation of cell migration involved in sprouting angiogenesis	0.0002948	0.007295	0.06301	0.9338	3	35												128	C2717961	Thrombotic Microangiopathies	DisGeNET BeFree	0.001507	0.0321	0.2749	1	3	60
		129	GO:2000145	regulation of cell motility	0.0003093	0.007593	0.06558	0.9794	13	1159												129	C0013080	Down Syndrome	DisGeNET BeFree	0.001508	0.0321	0.2749	1	9	721
		130	GO:0007167	enzyme linked receptor protein signaling pathway	0.0003332	0.008117	0.07012	1	13	1168												130	C0004763	Barrett Esophagus	DisGeNET BeFree	0.001518	0.0321	0.2749	1	7	450
		131	GO:1905897	regulation of response to endoplasmic reticulum stress	0.0003363	0.008129	0.07022	1	4	89												131	C0595989	Carcinoma of larynx	DisGeNET BeFree	0.001556	0.0321	0.2749	1	7	452
		132	GO:0031333	negative regulation of protein-containing complex assembly	0.0003413	0.008189	0.07074	1	5	162												132	C0038525	Subarachnoid Hemorrhage	DisGeNET BeFree	0.001556	0.0321	0.2749	1	7	452
		133	GO:0060317	cardiac epithelial to mesenchymal transition	0.0003482	0.008291	0.07161	1	3	37												133	C0206726	gliosarcoma	DisGeNET Curated	0.001625	0.0321	0.2749	1	2	16
		134	GO:0045597	positive regulation of cell differentiation	0.0003526	0.008333	0.07198	1	12	1020												134	C0238304	Chronic interstitial nephritis	DisGeNET BeFree	0.001625	0.0321	0.2749	1	2	16
		135	GO:0043154	negative regulation of cysteine-type endopeptidase activity involved in apoptotic process	0.000366	0.008587	0.07417	1	4	91												135	C0031511	Pheochromocytoma	DisGeNET BeFree	0.001697	0.0321	0.2749	1	6	337
		136	GO:0090500	endocardial cushion to mesenchymal transition	0.0003749	0.008731	0.07541	1	2	8												136	C0854924	Papillary serous endometrial carcinoma	DisGeNET BeFree	0.001735	0.0321	0.2749	1	3	63
		137	GO:0044403	biological process involved in symbiotic interaction	0.0003817	0.008824	0.07622	1	12	1029												137	C0019163	Hepatitis B	DisGeNET BeFree	0.001811	0.0321	0.2749	1	13	1382
		138	GO:0120036	plasma membrane bounded cell projection organization	0.0003872	0.008886	0.07676	1	17	1863												138	C0019196	Hepatitis C	DisGeNET BeFree	0.001812	0.0321	0.2749	1	15	1736
		139	GO:0035909	aorta morphogenesis	0.0004073	0.009252	0.07992	1	3	39												139	C0677886	Epithelial ovarian cancer	DisGeNET BeFree	0.001829	0.0321	0.2749	1	12	1214
		140	GO:1903037	regulation of leukocyte cell-cell adhesion	0.000409	0.009252	0.07992	1	7	365												140	C0015414	Eye Neoplasms	DisGeNET BeFree	0.001837	0.0321	0.2749	1	2	17
		141	GO:0051094	positive regulation of developmental process	0.0004158	0.009338	0.08066	1	15	1525												141	C0752156	Dural Arteriovenous Fistula	DisGeNET BeFree	0.001837	0.0321	0.2749	1	2	17
		142	GO:0014065	phosphatidylinositol 3-kinase signaling	0.0004257	0.009495	0.08202	1	5	170												142	C0345967	Malignant mesothelioma	DisGeNET BeFree	0.001855	0.0321	0.2749	1	6	343
		143	GO:0097242	amyloid-beta clearance	0.0004392	0.009727	0.08402	1	3	40												143	C2711227	Steatohepatitis	DisGeNET BeFree	0.00187	0.0321	0.2749	1	11	1053
		144	GO:0022407	regulation of cell-cell adhesion	0.0004642	0.01014	0.08758	1	8	491												144	C0007621	Neoplastic Cell Transformation	DisGeNET Curated	0.001885	0.0321	0.2749	1	4	139
		145	GO:0043312	neutrophil degranulation	0.0004642	0.01014	0.08758	1	8	491												145	C0007113	Rectal Carcinoma	DisGeNET BeFree	0.001919	0.0321	0.2749	1	7	469
		146	GO:0030513	positive regulation of BMP signaling pathway	0.0004726	0.01016	0.08775	1	3	41												146	C0009375	Colonic Neoplasms	DisGeNET BeFree	0.001932	0.0321	0.2749	1	8	604
		147	GO:0032056	positive regulation of translation in response to stress	0.0004809	0.01016	0.08775	1	2	9												147	C0025286	Meningioma	DisGeNET BeFree	0.001952	0.0321	0.2749	1	8	605
		148	GO:0071499	cellular response to laminar fluid shear stress	0.0004809	0.01016	0.08775	1	2	9												148	C0013537	Eclampsia	DisGeNET BeFree	0.001972	0.0321	0.2749	1	5	236
		149	GO:0031077	post-embryonic camera-type eye development	0.0004809	0.01016	0.08775	1	2	9												149	C0018802	Congestive heart failure	DisGeNET BeFree	0.002022	0.0321	0.2749	1	14	1575
		150	GO:0045444	fat cell differentiation	0.0004811	0.01016	0.08775	1	6	268												150	C0024667	Animal Mammary Neoplasms	DisGeNET Curated	0.002038	0.0321	0.2749	1	4	142
		151	GO:2000113	negative regulation of cellular macromolecule biosynthetic process	0.0004908	0.01029	0.08891	1	16	1723												151	C1257925	Mammary Carcinoma, Animal	DisGeNET Curated	0.002038	0.0321	0.2749	1	4	142
		152	GO:0002283	neutrophil activation involved in immune response	0.0004963	0.01032	0.08913	1	8	496												152	C3274515	Severe Bronchopulmonary Dysplasia	DisGeNET BeFree	0.002062	0.0321	0.2749	1	2	18
		153	GO:0030030	cell projection organization	0.0004985	0.01032	0.08913	1	17	1904												153	C0007114	Malignant neoplasm of skin	DisGeNET BeFree	0.002062	0.0321	0.2749	1	7	475
		154	GO:0042982	amyloid precursor protein metabolic process	0.0005041	0.01037	0.08956	1	4	99												154	C0278764	Adult Burkitt Lymphoma	DisGeNET BeFree	0.002062	0.0321	0.2749	1	7	475
		155	GO:0010558	negative regulation of macromolecule biosynthetic process	0.0005399	0.01099	0.09491	1	16	1738												155	C0011884	Diabetic Retinopathy	DisGeNET BeFree	0.002097	0.0321	0.2749	1	8	612
		156	GO:2000117	negative regulation of cysteine-type endopeptidase activity	0.0005438	0.01099	0.09491	1	4	101												156	C0023465	Acute monocytic leukemia	DisGeNET BeFree	0.002097	0.0321	0.2749	1	8	612
		157	GO:0030335	positive regulation of cell migration	0.0005447	0.01099	0.09491	1	9	633												157	C0278879	Childhood Burkitt Lymphoma	DisGeNET BeFree	0.002111	0.0321	0.2749	1	7	477
		158	GO:0009615	response to virus	0.0005619	0.01123	0.09703	1	7	385												158	C0035078	Kidney Failure	DisGeNET BeFree	0.002205	0.0321	0.2749	1	6	355
		159	GO:0071363	cellular response to growth factor stimulus	0.000564	0.01123	0.09703	1	10	775												159	C0338908	Mixed anxiety and depressive disorder	DisGeNET BeFree	0.002254	0.0321	0.2749	1	4	146
		160	GO:0045596	negative regulation of cell differentiation	0.0005697	0.01128	0.0974	1	10	776												160	C0155626	Acute myocardial infarction	DisGeNET BeFree	0.002259	0.0321	0.2749	1	9	765
		161	GO:0042119	neutrophil activation	0.0005959	0.01168	0.1009	1	8	510												161	C0025286	Meningioma	DisGeNET Curated	0.002299	0.0321	0.2749	1	2	19
		162	GO:0042421	norepinephrine biosynthetic process	0.0005996	0.01168	0.1009	1	2	10												162	C0233477	Dysphoric mood	DisGeNET BeFree	0.002299	0.0321	0.2749	1	2	19
		163	GO:0120035	regulation of plasma membrane bounded cell projection organization	0.0006047	0.01168	0.1009	1	10	782												163	C3642347	Basal-Like Breast Carcinoma	DisGeNET BeFree	0.002321	0.0321	0.2749	1	5	245
		164	GO:0051090	regulation of DNA-binding transcription factor activity	0.0006047	0.01168	0.1009	1	10	782												164	C0234958	Muscle degeneration	DisGeNET BeFree	0.002346	0.0321	0.2749	1	3	70
		165	GO:0002446	neutrophil mediated immunity	0.0006114	0.01173	0.1014	1	8	512												165	C0013264	Muscular Dystrophy, Duchenne	DisGeNET BeFree	0.002364	0.0321	0.2749	1	6	360
		166	GO:1902895	positive regulation of pri-miRNA transcription by RNA polymerase II	0.0006225	0.01188	0.1026	1	3	45												166	C0019348	Herpes Simplex Infections	DisGeNET BeFree	0.002365	0.0321	0.2749	1	8	624
		167	GO:0030334	regulation of cell migration	0.0006333	0.01197	0.1034	1	12	1089												167	C0020538	Hypertensive disease	DisGeNET BeFree	0.002401	0.0321	0.2749	1	16	1973
		168	GO:0051270	regulation of cellular component movement	0.0006349	0.01197	0.1034	1	13	1250												168	C0023893	Liver Cirrhosis, Experimental	DisGeNET Curated	0.002444	0.0321	0.2749	1	9	774
		169	GO:0036230	granulocyte activation	0.0006433	0.01205	0.1041	1	8	516												169	C0009319	Colitis	DisGeNET BeFree	0.002522	0.0321	0.2749	1	11	1094
		170	GO:0045746	negative regulation of Notch signaling pathway	0.0006641	0.01237	0.1069	1	3	46												170	C1961099	Precursor T-Cell Lymphoblastic Leukemia-Lymphoma	DisGeNET BeFree	0.002659	0.0321	0.2749	1	8	636
		171	GO:0051093	negative regulation of developmental process	0.000692	0.01282	0.1107	1	12	1100												171	C0948008	Ischemic stroke	DisGeNET BeFree	0.002706	0.0321	0.2749	1	11	1104
		172	GO:0031344	regulation of cell projection organization	0.0007207	0.01298	0.1121	1	10	800												172	C0033860	Psoriasis	DisGeNET BeFree	0.002725	0.0321	0.2749	1	11	1105
		173	GO:0001892	embryonic placenta development	0.0007245	0.01298	0.1121	1	4	109												173	C0341858	Endometriosis of uterus	DisGeNET BeFree	0.002734	0.0321	0.2749	1	4	154
		174	GO:0045862	positive regulation of proteolysis	0.000725	0.01298	0.1121	1	7	402												174	C0162739	HELLP Syndrome	DisGeNET BeFree	0.002749	0.0321	0.2749	1	3	74
		175	GO:0036490	regulation of translation in response to endoplasmic reticulum stress	0.0007311	0.01298	0.1121	1	2	11												175	C0024668	Mammary Neoplasms, Experimental	DisGeNET Curated	0.002798	0.0321	0.2749	1	4	155
		176	GO:0048505	regulation of timing of cell differentiation	0.0007311	0.01298	0.1121	1	2	11												176	C0238284	Acute mountain sickness	DisGeNET BeFree	0.002809	0.0321	0.2749	1	2	21
		177	GO:1901533	negative regulation of hematopoietic progenitor cell differentiation	0.0007311	0.01298	0.1121	1	2	11												177	C0036690	Septicemia	DisGeNET BeFree	0.002822	0.0321	0.2749	1	12	1279
		178	GO:0045892	negative regulation of transcription, DNA-templated	0.0007328	0.01298	0.1121	1	14	1437												178	C0010633	Cystadenoma	DisGeNET BeFree	0.002856	0.0321	0.2749	1	3	75
		179	GO:0048568	embryonic organ development	0.000738	0.01298	0.1121	1	8	527												179	C0334533	Arteriovenous hemangioma	DisGeNET BeFree	0.002856	0.0321	0.2749	1	3	75
		180	GO:1903507	negative regulation of nucleic acid-templated transcription	0.000748	0.01298	0.1121	1	14	1440												180	C0035222	Respiratory Distress Syndrome, Adult	DisGeNET BeFree	0.00301	0.0321	0.2749	1	6	378
		181	GO:2000147	positive regulation of cell motility	0.00075	0.01298	0.1121	1	9	662												181	C0018081	Gonorrhea	DisGeNET BeFree	0.003048	0.0321	0.2749	1	5	261
		182	GO:0003007	heart morphogenesis	0.0007541	0.01298	0.1121	1	6	292												182	C0339573	Glaucoma, Primary Open Angle	DisGeNET BeFree	0.00305	0.0321	0.2749	1	6	379
		183	GO:0070848	response to growth factor	0.000756	0.01298	0.1121	1	10	805												183	C0004114	Astrocytoma	DisGeNET BeFree	0.003065	0.0321	0.2749	1	10	958
		184	GO:0007159	leukocyte cell-cell adhesion	0.0007574	0.01298	0.1121	1	7	405												184	C0019151	Hepatic Encephalopathy	DisGeNET BeFree	0.003077	0.0321	0.2749	1	3	77
		185	GO:1902679	negative regulation of RNA biosynthetic process	0.0007582	0.01298	0.1121	1	14	1442												185	C4289792	Chronic Active EBV Infection of T-and NK-Cell Type, Systemic Form	DisGeNET BeFree	0.003083	0.0321	0.2749	1	2	22
		186	GO:1902003	regulation of amyloid-beta formation	0.0007996	0.01362	0.1176	1	3	49												186	C2931822	Nasopharyngeal carcinoma	DisGeNET Curated	0.003083	0.0321	0.2749	1	2	22
		187	GO:0016032	viral process	0.0008047	0.01363	0.1177	1	11	962												187	C0019829	Hodgkin Disease	DisGeNET Curated	0.003083	0.0321	0.2749	1	2	22
		188	GO:0031327	negative regulation of cellular biosynthetic process	0.0008251	0.0139	0.1201	1	16	1807												188	C0042769	Virus Diseases	DisGeNET BeFree	0.003095	0.0321	0.2749	1	13	1469
		189	GO:0035886	vascular associated smooth muscle cell differentiation	0.0008484	0.01416	0.1223	1	3	50												189	C0030421	Paraganglioma	DisGeNET BeFree	0.003208	0.0321	0.2749	1	4	161
		190	GO:0043433	negative regulation of DNA-binding transcription factor activity	0.0008493	0.01416	0.1223	1	5	198												190	C0005587	Depression, Bipolar	DisGeNET Curated	0.003309	0.0321	0.2749	1	3	79
		191	GO:0043619	regulation of transcription from RNA polymerase II promoter in response to oxidative stress	0.0008753	0.01426	0.1232	1	2	12												191	C0017636	Glioblastoma	DisGeNET Curated	0.003309	0.0321	0.2749	1	3	79
		192	GO:0061309	cardiac neural crest cell development involved in outflow tract morphogenesis	0.0008753	0.01426	0.1232	1	2	12												192	C0205699	Carcinomatosis	DisGeNET Curated	0.003353	0.0321	0.2749	1	4	163
		193	GO:0048845	venous blood vessel morphogenesis	0.0008753	0.01426	0.1232	1	2	12												193	C0205697	Carcinoma, Spindle-Cell	DisGeNET Curated	0.003353	0.0321	0.2749	1	4	163
		194	GO:0097084	vascular associated smooth muscle cell development	0.0008753	0.01426	0.1232	1	2	12												194	C0205698	Undifferentiated carcinoma	DisGeNET Curated	0.003353	0.0321	0.2749	1	4	163
		195	GO:0051241	negative regulation of multicellular organismal process	0.0008824	0.01426	0.1232	1	13	1295												195	C0205696	Anaplastic carcinoma	DisGeNET Curated	0.003353	0.0321	0.2749	1	4	163
		196	GO:0051338	regulation of transferase activity	0.0008828	0.01426	0.1232	1	12	1131												196	C0730607	Severe chronic obstructive pulmonary disease	DisGeNET BeFree	0.003368	0.0321	0.2749	1	2	23
		197	GO:0040017	positive regulation of locomotion	0.0008879	0.01427	0.1233	1	9	678												197	C0001768	Agammaglobulinemia	DisGeNET BeFree	0.003368	0.0321	0.2749	1	2	23
		198	GO:0051272	positive regulation of cellular component movement	0.000916	0.01461	0.1262	1	9	681												198	C1142339	Intestinal adenoma	DisGeNET BeFree	0.003368	0.0321	0.2749	1	2	23
		199	GO:0031399	regulation of protein modification process	0.0009179	0.01461	0.1262	1	16	1825												199	C0007097	Carcinoma	DisGeNET Curated	0.003427	0.0321	0.2749	1	4	164
		200	GO:0051130	positive regulation of cellular component organization	0.0009406	0.01489	0.1287	1	13	1304												200	C0014868	Esophagitis	DisGeNET BeFree	0.003428	0.0321	0.2749	1	3	80

## Sheet: Heart CM vs Placenta EC 
Table 5A. List of commonly expressed genes between fetal heart cardiomyocytes and placenta endothelial cells		Table 5B. Functional enrichment analysis for GO Biological Processes using ToppGene – ToppFun of commonly expressed genes between fetal heart cardiomyocytes and placenta endothelial cells										Table 5C. Functional enrichment analysis for Mouse Phenotypes using ToppGene – ToppFun of commonly expressed genes between fetal heart cardiomyocytes and placenta endothelial cells			Table 5D. Functional enrichment analysis for Human Disease Phenotypes using ToppGene – ToppFun of commonly expressed genes between fetal heart cardiomyocytes and placenta endothelial cells
Gene List		GO Biological Process										Mouse Phenotype			Disease Phenotype
PLCB4		ID	Name	Source	pValue	FDR B&H	FDR B&Y	Bonferroni	Genes from Input	Genes in Annotation		None				ID	Name	Source	pValue	FDR B&H	FDR B&Y	Bonferroni	Genes from Input	Genes in Annotation
BEX1		1	GO:1903069	regulation of ER-associated ubiquitin-dependent protein catabolic process	1.845e-05	0.0195	0.1471	0.0195	2	9					1	C0220633	Uveal melanoma	DisGeNET BeFree	0.000153	0.01751	0.1317	0.1589	4	371
SIPA1L2															2	C4316903	Absence Seizures	DisGeNET BeFree	0.0001662	0.01751	0.1317	0.1727	2	25
SVIP															3	C0221163	Motor Disorders	DisGeNET BeFree	0.0001662	0.01751	0.1317	0.1727	2	25
MXRA7															4	C0206732	Epithelioid hemangioendothelioma	DisGeNET BeFree	0.0003282	0.01751	0.1317	0.341	2	35
SLC2A1															5	C0854985	Adenocarcinoma of lung, stage I	DisGeNET BeFree	0.0003671	0.01751	0.1317	0.3814	2	37
MYZAP															6	C0015826	Fenestration (morphologic abnormality)	DisGeNET BeFree	0.0004964	0.01751	0.1317	0.5157	2	43
PTP4A3															7	C1837206	Cryohydrocytosis, Stomatin-Deficient, with Mental Retardation, Seizures, Cataracts, and Massive Hepatosplenomegaly	DisGeNET Curated	0.000775	0.01751	0.1317	0.8053	1	1
AK1															8	C0398564	Deficiency of adenylate kinase	DisGeNET BeFree	0.000775	0.01751	0.1317	0.8053	1	1
CAV1															9	cv:C2675459	Adenylate kinase deficiency, hemolytic anemia due to	Clinical Variations	0.000775	0.01751	0.1317	0.8053	1	1
PAM															10	614669	AURICULOCONDYLAR SYNDROME 2	OMIM MedGen	0.000775	0.01751	0.1317	0.8053	1	1
MRPL41															11	C3278252	Red cell adenylate kinase deficiency	DisGeNET BeFree	0.000775	0.01751	0.1317	0.8053	1	1
MLF1															12	C0006112	Brain Diseases, Metabolic	DisGeNET BeFree	0.000775	0.01751	0.1317	0.8053	1	1
SORBS2															13	C3809192	PULMONARY HYPERTENSION, PRIMARY, 3	DisGeNET Curated	0.000775	0.01751	0.1317	0.8053	1	1
COX7A1															14	615343	PULMONARY HYPERTENSION, PRIMARY, 3	OMIM MedGen	0.000775	0.01751	0.1317	0.8053	1	1
															15	cv:C2675861	Lipodystrophy, congenital generalized, type 3	Clinical Variations	0.000775	0.01751	0.1317	0.8053	1	1
															16	C2675861	Lipodystrophy, Congenital Generalized, Type 3	DisGeNET Curated	0.000775	0.01751	0.1317	0.8053	1	1
															17	cv:C3553404	Auriculocondylar syndrome 2	Clinical Variations	0.000775	0.01751	0.1317	0.8053	1	1
															18	C1851936	Paroxysmal choreoathetosis	DisGeNET Curated	0.000775	0.01751	0.1317	0.8053	1	1
															19	cv:C3809192	Primary pulmonary hypertension 3	Clinical Variations	0.000775	0.01751	0.1317	0.8053	1	1
															20	608885	STOMATIN-DEFICIENT CRYOHYDROCYTOSIS WITH NEUROLOGIC DEFECTS	OMIM MedGen	0.000775	0.01751	0.1317	0.8053	1	1
															21	C3807567	PARTIAL LIPODYSTROPHY, CONGENITAL CATARACTS, AND NEURODEGENERATION SYNDROME	DisGeNET Curated	0.000775	0.01751	0.1317	0.8053	1	1
															22	612631	ADENYLATE KINASE DEFICIENCY, HEMOLYTIC ANEMIA DUE TO	OMIM MedGen	0.000775	0.01751	0.1317	0.8053	1	1
															23	C0274295	Brisket disease	DisGeNET BeFree	0.000775	0.01751	0.1317	0.8053	1	1
															24	cv:C3553859	Epilepsy, idiopathic generalized, susceptibility to, 12	Clinical Variations	0.000775	0.01751	0.1317	0.8053	1	1
															25	614847	EPILEPSY, IDIOPATHIC GENERALIZED, SUSCEPTIBILITY TO, 12	OMIM MedGen	0.000775	0.01751	0.1317	0.8053	1	1
															26	C3149117	GLUT1 DEFICIENCY SYNDROME 1, AUTOSOMAL RECESSIVE	DisGeNET Curated	0.000775	0.01751	0.1317	0.8053	1	1
															27	cv:C3807567	Partial lipodystrophy, congenital cataracts, and neurodegeneration syndrome	Clinical Variations	0.000775	0.01751	0.1317	0.8053	1	1
															28	cv:C1842534	GLUT1 deficiency syndrome 2	Clinical Variations	0.000775	0.01751	0.1317	0.8053	1	1
															29	C1832855	CHOREOATHETOSIS/SPASTICITY, EPISODIC	DisGeNET Curated	0.000775	0.01751	0.1317	0.8053	1	1
															30	606721	LIPODYSTROPHY, FAMILIAL PARTIAL, TYPE 7	OMIM MedGen	0.000775	0.01751	0.1317	0.8053	1	1
															31	601042	DYSTONIA 9	OMIM MedGen	0.000775	0.01751	0.1317	0.8053	1	1
															32	cv:C1847501	GLUT1 deficiency syndrome	Clinical Variations	0.000775	0.01751	0.1317	0.8053	1	1
															33	606777	GLUT1 DEFICIENCY SYNDROME 1	OMIM MedGen	0.000775	0.01751	0.1317	0.8053	1	1
															34	C1847501	Glut1 Deficiency Syndrome	DisGeNET Curated	0.000775	0.01751	0.1317	0.8053	1	1
															35	C1832855	CHOREOATHETOSIS/SPASTICITY, EPISODIC	DisGeNET BeFree	0.000775	0.01751	0.1317	0.8053	1	1
															36	C4551966	GLUT1 DEFICIENCY SYNDROME 1	DisGeNET Curated	0.000775	0.01751	0.1317	0.8053	1	1
															37	C4023512	Myoclonic absences	DisGeNET BeFree	0.000775	0.01751	0.1317	0.8053	1	1
															38	C3553859	EPILEPSY, IDIOPATHIC GENERALIZED, SUSCEPTIBILITY TO, 12	DisGeNET Curated	0.000775	0.01751	0.1317	0.8053	1	1
															39	cv:C1837206	Stomatin-deficient cryohydrocytosis with neurologic defects	Clinical Variations	0.000775	0.01751	0.1317	0.8053	1	1
															40	C2675861	Lipodystrophy, Congenital Generalized, Type 3	DisGeNET BeFree	0.000775	0.01751	0.1317	0.8053	1	1
															41	C3553404	AURICULOCONDYLAR SYNDROME 2	DisGeNET Curated	0.000775	0.01751	0.1317	0.8053	1	1
															42	612526	LIPODYSTROPHY, CONGENITAL GENERALIZED, TYPE 3	OMIM MedGen	0.000775	0.01751	0.1317	0.8053	1	1
															43	cv:C4551966	GLUT1 deficiency syndrome 1	Clinical Variations	0.000775	0.01751	0.1317	0.8053	1	1
															44	612126	GLUT1 DEFICIENCY SYNDROME 2	OMIM MedGen	0.000775	0.01751	0.1317	0.8053	1	1
															45	cv:C1832855	Dystonia 9	Clinical Variations	0.000775	0.01751	0.1317	0.8053	1	1
															46	C2675459	Adenylate Kinase Deficiency, Hemolytic Anemia Due To	DisGeNET Curated	0.000775	0.01751	0.1317	0.8053	1	1
															47	C0000744	Abetalipoproteinemia	DisGeNET BeFree	0.0009978	0.02206	0.166	1	2	61
															48	C1266042	Chromophobe Renal Cell Carcinoma	DisGeNET BeFree	0.001167	0.02526	0.1901	1	2	66
															49	C0027668	Neoplasms, Vascular Tissue	DisGeNET BeFree	0.001202	0.02549	0.1918	1	2	67
															50	C0025281	Meniere Disease	DisGeNET BeFree	0.001238	0.02573	0.1936	1	2	68
															51	C0393703	Myoclonic Absence Epilepsy	DisGeNET BeFree	0.001548	0.02979	0.2241	1	1	2
															52	C0276035	Glasser's disease	DisGeNET BeFree	0.001548	0.02979	0.2241	1	1	2
															53	C1842534	DYSTONIA 18 (disorder)	DisGeNET Curated	0.001548	0.02979	0.2241	1	1	2
															54	C0349578	Complex Endometrial Hyperplasia	DisGeNET BeFree	0.001548	0.02979	0.2241	1	1	2
															55	C0014553	Absence Epilepsy	DisGeNET BeFree	0.001708	0.03092	0.2326	1	2	80
															56	C0751349	Myoclonus, Eyelid	DisGeNET BeFree	0.002322	0.03092	0.2326	1	1	3
															57	cv:C1865295	Auriculocondylar syndrome	Clinical Variations	0.002322	0.03092	0.2326	1	1	3
															58	C1865295	Auriculo-condylar syndrome	DisGeNET Curated	0.002322	0.03092	0.2326	1	1	3
															59	C0242473	Anus Prolapse	DisGeNET BeFree	0.002322	0.03092	0.2326	1	1	3
															60	C0272048	stomatocytic anemia	DisGeNET Curated	0.002322	0.03092	0.2326	1	1	3
															61	C1869117	Paroxysmal nonkinesigenic dyskinesia	DisGeNET Curated	0.002322	0.03092	0.2326	1	1	3
															62	C1167782	Lung hyperinflation	DisGeNET BeFree	0.002322	0.03092	0.2326	1	1	3
															63	C0677598	Stomatocytosis Result	DisGeNET Curated	0.002322	0.03092	0.2326	1	1	3
															64	C4551996	Auriculocondylar syndrome 1	DisGeNET Curated	0.002322	0.03092	0.2326	1	1	3
															65	C1319300	Nephroblastoma, favorable histology	DisGeNET BeFree	0.002322	0.03092	0.2326	1	1	3
															66	C1720983	Channelopathies	DisGeNET BeFree	0.002348	0.03092	0.2326	1	2	94
															67	C0270824	Visual seizure	DisGeNET Curated	0.002705	0.03092	0.2326	1	2	101
															68	C0270846	Epileptic drop attack	DisGeNET Curated	0.002705	0.03092	0.2326	1	2	101
															69	C0234533	Generalized seizures	DisGeNET Curated	0.002705	0.03092	0.2326	1	2	101
															70	C0234535	Clonic Seizures	DisGeNET Curated	0.002705	0.03092	0.2326	1	2	101
															71	C0422855	Vertiginous seizure	DisGeNET Curated	0.002705	0.03092	0.2326	1	2	101
															72	C0422854	Gustatory seizure	DisGeNET Curated	0.002705	0.03092	0.2326	1	2	101
															73	C0422850	Seizures, Somatosensory	DisGeNET Curated	0.002705	0.03092	0.2326	1	2	101
															74	C0422853	Olfactory seizure	DisGeNET Curated	0.002705	0.03092	0.2326	1	2	101
															75	C0422852	Seizures, Auditory	DisGeNET Curated	0.002705	0.03092	0.2326	1	2	101
															76	C4505436	Generalized Absence Seizures	DisGeNET Curated	0.002705	0.03092	0.2326	1	2	101
															77	C0751494	Convulsive Seizures	DisGeNET Curated	0.002705	0.03092	0.2326	1	2	101
															78	C0751496	Seizures, Sensory	DisGeNET Curated	0.002705	0.03092	0.2326	1	2	101
															79	C0022333	Jacksonian Seizure	DisGeNET Curated	0.002705	0.03092	0.2326	1	2	101
															80	C0751056	Non-epileptic convulsion	DisGeNET Curated	0.002705	0.03092	0.2326	1	2	101
															81	C0751123	Atonic Absence Seizures	DisGeNET Curated	0.002705	0.03092	0.2326	1	2	101
															82	C0149958	Complex partial seizures	DisGeNET Curated	0.002705	0.03092	0.2326	1	2	101
															83	C0751110	Single Seizure	DisGeNET Curated	0.002705	0.03092	0.2326	1	2	101
															84	C4317109	Epileptic Seizures	DisGeNET Curated	0.002705	0.03092	0.2326	1	2	101
															85	C3495874	Nonepileptic Seizures	DisGeNET Curated	0.002705	0.03092	0.2326	1	2	101
															86	C0270844	Tonic Seizures	DisGeNET Curated	0.002758	0.03092	0.2326	1	2	102
															87	C0043094	Weight Gain	DisGeNET Curated	0.002758	0.03092	0.2326	1	2	102
															88	C4316903	Absence Seizures	DisGeNET Curated	0.002758	0.03092	0.2326	1	2	102
															89	C4048158	Convulsions	DisGeNET Curated	0.002758	0.03092	0.2326	1	2	102
															90	C0751495	Seizures, Focal	DisGeNET Curated	0.002865	0.03092	0.2326	1	2	104
															91	C4317123	Myoclonic Seizures	DisGeNET Curated	0.002865	0.03092	0.2326	1	2	104
															92	C0494475	Tonic - clonic seizures	DisGeNET Curated	0.002865	0.03092	0.2326	1	2	104
															93	C4727877	Epilepsy with myoclonic-atonic seizures	DisGeNET BeFree	0.003095	0.03092	0.2326	1	1	4
															94	cv:C0340543	Heritable pulmonary arterial hypertension	Clinical Variations	0.003095	0.03092	0.2326	1	1	4
															95	C0750433	Wound, non-healed	DisGeNET BeFree	0.003095	0.03092	0.2326	1	1	4
															96	C0011859	Lipoatrophic Diabetes Mellitus	DisGeNET Curated	0.003095	0.03092	0.2326	1	1	4
															97	cv:CN924911	Idiopathic and/or familial pulmonary arterial hypertension	Clinical Variations	0.003095	0.03092	0.2326	1	1	4
															98	C1281440	Familial obesity	DisGeNET BeFree	0.003095	0.03092	0.2326	1	1	4
															99	C1292773	Acute myeloid leukemia with multilineage dysplasia	DisGeNET BeFree	0.003095	0.03092	0.2326	1	1	4
															100	C1334206	Intermediate Grade Ductal Breast Carcinoma In Situ	DisGeNET BeFree	0.003095	0.03092	0.2326	1	1	4
															101	cv:C3203102	Idiopathic pulmonary arterial hypertension	Clinical Variations	0.003095	0.03092	0.2326	1	1	4
															102	cv:C0152171	Primary pulmonary hypertension	Clinical Variations	0.003095	0.03092	0.2326	1	1	4
															103	C4014803	ACTH-INDEPENDENT MACRONODULAR ADRENAL HYPERPLASIA 2	DisGeNET BeFree	0.003095	0.03092	0.2326	1	1	4
															104	C1865295	Auriculo-condylar syndrome	DisGeNET BeFree	0.003095	0.03092	0.2326	1	1	4
															105	C0746102	Chronic lung disease	DisGeNET BeFree	0.003313	0.03278	0.2466	1	2	112
															106	C0007120	Bronchioloalveolar Adenocarcinoma	DisGeNET BeFree	0.003371	0.03304	0.2486	1	2	113
															107	C0016034	Breast Fibrocystic Disease	DisGeNET BeFree	0.00343	0.0333	0.2506	1	2	114
															108	C0547065	Mixed oligoastrocytoma	DisGeNET BeFree	0.003867	0.03587	0.2699	1	1	5
															109	C0235753	Congenital hemangioma	DisGeNET BeFree	0.003867	0.03587	0.2699	1	1	5
															110	C0007124	Noninfiltrating Intraductal Carcinoma	DisGeNET Curated	0.003867	0.03587	0.2699	1	1	5
															111	C1258104	Diffuse Scleroderma	DisGeNET Curated	0.003867	0.03587	0.2699	1	1	5
															112	C1332347	Atypical Ductal Breast Hyperplasia	DisGeNET Curated	0.003867	0.03587	0.2699	1	1	5
															113	C0017574	Gingivitis	DisGeNET BeFree	0.004107	0.03776	0.2841	1	2	125
															114	C0024232	Lymphatic Metastasis	DisGeNET BeFree	0.004379	0.03795	0.2855	1	3	442
															115	C0022602	Actinic keratosis	DisGeNET BeFree	0.004567	0.03795	0.2855	1	2	132
															116	C0270850	Idiopathic generalized epilepsy	DisGeNET Curated	0.004638	0.03795	0.2855	1	1	6
															117	C3887548	Central Apnea	DisGeNET BeFree	0.004638	0.03795	0.2855	1	1	6
															118	C1842534	DYSTONIA 18 (disorder)	DisGeNET BeFree	0.004638	0.03795	0.2855	1	1	6
															119	C0393702	Myoclonic Astatic Epilepsy	DisGeNET BeFree	0.004638	0.03795	0.2855	1	1	6
															120	C2937224	Constitutional obesity	DisGeNET BeFree	0.004638	0.03795	0.2855	1	1	6
															121	C0221032	Familial generalized lipodystrophy	DisGeNET Curated	0.004638	0.03795	0.2855	1	1	6
															122	C0027125	Myotonia	DisGeNET Curated	0.004638	0.03795	0.2855	1	1	6
															123	C0206138	CREST Syndrome	DisGeNET Curated	0.004638	0.03795	0.2855	1	1	6
															124	C0272048	stomatocytic anemia	DisGeNET BeFree	0.004638	0.03795	0.2855	1	1	6
															125	C4085238	MYOCLONIC-ATONIC EPILEPSY	DisGeNET BeFree	0.004638	0.03795	0.2855	1	1	6
															126	C1838604	EPILEPSY, CHILDHOOD ABSENCE, 1	DisGeNET Curated	0.004638	0.03795	0.2855	1	1	6
															127	C0748540	Scleroderma, Limited	DisGeNET Curated	0.004638	0.03795	0.2855	1	1	6
															128	C0919267	ovarian neoplasm	DisGeNET Curated	0.004703	0.03817	0.2872	1	2	134
															129	C1140680	Malignant neoplasm of ovary	DisGeNET Curated	0.00491	0.03876	0.2916	1	2	137
															130	C0020179	Huntington Disease	DisGeNET BeFree	0.00499	0.03876	0.2916	1	4	945
															131	C0494165	Secondary malignant neoplasm of liver	DisGeNET BeFree	0.005104	0.03876	0.2916	1	4	951
															132	C0007124	Noninfiltrating Intraductal Carcinoma	DisGeNET BeFree	0.005198	0.03876	0.2916	1	3	470
															133	C1135869	Hemorrhagic Septicemia, Viral	DisGeNET BeFree	0.00541	0.03876	0.2916	1	1	7
															134	C3887514	Chromophobe carcinoma	DisGeNET BeFree	0.00541	0.03876	0.2916	1	1	7
															135	C1850100	PARKINSON DISEASE 15, AUTOSOMAL RECESSIVE (disorder)	DisGeNET BeFree	0.00541	0.03876	0.2916	1	1	7
															136	C1720861	Familial Partial Lipodystrophy, Type 3	DisGeNET Curated	0.00541	0.03876	0.2916	1	1	7
															137	C1720860	Familial Partial Lipodystrophy, Type 2	DisGeNET Curated	0.00541	0.03876	0.2916	1	1	7
															138	C1318711	Herpes simplex type 1 infection	DisGeNET BeFree	0.00541	0.03876	0.2916	1	1	7
															139	C1720859	Familial Partial Lipodystrophy, Type 1	DisGeNET Curated	0.00541	0.03876	0.2916	1	1	7
															140	C1969342	PULMONARY HYPERTENSION, PRIMARY, DEXFENFLURAMINE-ASSOCIATED	DisGeNET Curated	0.00541	0.03876	0.2916	1	1	7
															141	C1969343	Pulmonary Hypertension, Primary, Fenfluramine-Associated	DisGeNET Curated	0.00541	0.03876	0.2916	1	1	7
															142	C3714844	Pulmonary Hypertension, Primary, 1, With Hereditary Hemorrhagic Telangiectasia	DisGeNET Curated	0.00541	0.03876	0.2916	1	1	7
															143	C4285937	Invasive bacterial infection	DisGeNET BeFree	0.00541	0.03876	0.2916	1	1	7
															144	C4552070	Pulmonary Hypertension, Primary, 1	DisGeNET Curated	0.00541	0.03876	0.2916	1	1	7
															145	C0221715	Intestinal carcinoma	DisGeNET BeFree	0.00541	0.03876	0.2916	1	1	7
															146	C0009375	Colonic Neoplasms	DisGeNET Curated	0.006008	0.03988	0.3001	1	2	152
															147	C3642345	Luminal A Breast Carcinoma	DisGeNET BeFree	0.006085	0.03988	0.3001	1	2	153
															148	C0684913	Chemical-induced asthma	DisGeNET BeFree	0.00618	0.03988	0.3001	1	1	8
															149	C1701939	Familial pulmonary arterial hypertension	DisGeNET Curated	0.00618	0.03988	0.3001	1	1	8
															150	C1619692	Nephrogenic Fibrosing Dermopathy	DisGeNET BeFree	0.00618	0.03988	0.3001	1	1	8
															151	C1869117	Paroxysmal nonkinesigenic dyskinesia	DisGeNET BeFree	0.00618	0.03988	0.3001	1	1	8
															152	C4723619	Brain Ependymoma	DisGeNET BeFree	0.00618	0.03988	0.3001	1	1	8
															153	C0220633	Uveal melanoma	DisGeNET Curated	0.00618	0.03988	0.3001	1	1	8
															154	C1301721	Neurological morbidity	DisGeNET BeFree	0.00618	0.03988	0.3001	1	1	8
															155	C0027127	Myotonia Congenita	DisGeNET BeFree	0.00618	0.03988	0.3001	1	1	8
															156	C0011434	Dentin, Secondary	DisGeNET BeFree	0.00618	0.03988	0.3001	1	1	8
															157	C4020778	maternal hyperglycemia	DisGeNET BeFree	0.00618	0.03988	0.3001	1	1	8
															158	C0004138	Ataxias, Hereditary	DisGeNET Curated	0.00618	0.03988	0.3001	1	1	8
															159	C0271694	Familial partial lipodystrophy	DisGeNET Curated	0.00618	0.03988	0.3001	1	1	8
															160	C0339546	Retinal Pigment Epithelial Detachment	DisGeNET BeFree	0.00618	0.03988	0.3001	1	1	8
															161	C0338488	Alternating hemiplegia of childhood	DisGeNET BeFree	0.00618	0.03988	0.3001	1	1	8
															162	C0040580	Tracheal Diseases	DisGeNET BeFree	0.00624	0.04002	0.3011	1	2	155
															163	C0279550	Adult Rhabdomyosarcoma	DisGeNET BeFree	0.006487	0.04129	0.3107	1	3	509
															164	C0007102	Malignant tumor of colon	DisGeNET Curated	0.006556	0.04129	0.3107	1	2	159
															165	C0553580	Ewings sarcoma	DisGeNET BeFree	0.006557	0.04129	0.3107	1	3	511
															166	C0206695	Carcinoma, Neuroendocrine	DisGeNET BeFree	0.006716	0.04198	0.3159	1	2	161
															167	C0220611	Childhood Rhabdomyosarcoma	DisGeNET BeFree	0.006773	0.04198	0.3159	1	3	517
															168	C1512981	Mammary Tumorigenesis	DisGeNET BeFree	0.006797	0.04198	0.3159	1	2	162
															169	C0037772	Spastic Paraplegia	DisGeNET Curated	0.00695	0.04198	0.3159	1	1	9
															170	C1868681	DYSTONIA 12	DisGeNET BeFree	0.00695	0.04198	0.3159	1	1	9
															171	C4316810	Writer's Cramp	DisGeNET BeFree	0.00695	0.04198	0.3159	1	1	9
															172	C0154676	Organic writer's cramp	DisGeNET BeFree	0.00695	0.04198	0.3159	1	1	9
															173	C4722172	Primary differentiated carcinoma of thyroid gland	DisGeNET BeFree	0.007208	0.04329	0.3257	1	2	167
															174	C0752210	Dyskinesias, Paroxysmal	DisGeNET BeFree	0.00772	0.04383	0.3298	1	1	10
															175	C0018989	Hemiparesis	DisGeNET BeFree	0.00772	0.04383	0.3298	1	1	10
															176	C0747251	Progressive spastic paraparesis	DisGeNET BeFree	0.00772	0.04383	0.3298	1	1	10
															177	C1847501	Glut1 Deficiency Syndrome	DisGeNET BeFree	0.00772	0.04383	0.3298	1	1	10
															178	C1320453	Cervical Squamous Cell Carcinoma In Situ	DisGeNET BeFree	0.00772	0.04383	0.3298	1	1	10
															179	C2973725	Pulmonary arterial hypertension	DisGeNET Curated	0.00772	0.04383	0.3298	1	1	10
															180	C0340968	Deficiency of pyruvate kinase	DisGeNET BeFree	0.00772	0.04383	0.3298	1	1	10
															181	C0031149	Peritoneal Neoplasms	DisGeNET Curated	0.00772	0.04383	0.3298	1	1	10
															182	C0346990	Carcinomatosis of peritoneal cavity	DisGeNET Curated	0.00772	0.04383	0.3298	1	1	10
															183	C0270862	Hemiplegic migraine	DisGeNET BeFree	0.00772	0.04383	0.3298	1	1	10
															184	C0035412	Rhabdomyosarcoma	DisGeNET BeFree	0.007912	0.04468	0.3361	1	3	547
															185	C3250443	MYOTONIC DYSTROPHY 1	DisGeNET BeFree	0.008241	0.04628	0.3482	1	2	179
															186	C1387532	Chronic hemolytic anemia	DisGeNET BeFree	0.008488	0.04642	0.3492	1	1	11
															187	C1176475	Ductal Carcinoma	DisGeNET Curated	0.008488	0.04642	0.3492	1	1	11
															188	C0021828	Intestinal Atresia	DisGeNET BeFree	0.008488	0.04642	0.3492	1	1	11
															189	C0751958	Lymphoma, Lymphocytic, Intermediate	DisGeNET Curated	0.008488	0.04642	0.3492	1	1	11
															190	C1335392	Pericytic Neoplasm	DisGeNET BeFree	0.008488	0.04642	0.3492	1	1	11
															191	C0858252	Breast adenocarcinoma	DisGeNET BeFree	0.00878	0.04776	0.3594	1	2	185
															192	C0040820	Trematode Infections	DisGeNET BeFree	0.009257	0.04907	0.3692	1	1	12
															193	C0271148	Secondary Open Angle Glaucoma	DisGeNET Curated	0.009257	0.04907	0.3692	1	1	12
															194	C0018991	Hemiplegia	DisGeNET BeFree	0.009257	0.04907	0.3692	1	1	12
															195	C3888044	Nephrogenic Systemic Fibrosis	DisGeNET BeFree	0.009257	0.04907	0.3692	1	1	12
															196	C0017612	Glaucoma, Open-Angle	DisGeNET Curated	0.009257	0.04907	0.3692	1	1	12

## Sheet: Heart CM vs Placenta EVT
Table 6A. List of commonly expressed genes between fetal heart cardiomyocytes and placenta extravillous trophoblasts		Table 6B. Functional enrichment analysis for GO Biological Processes using ToppGene – ToppFun of commonly expressed genes between fetal heart cardiomyocytes and placenta extravillous trophoblasts										Table 6C. Functional enrichment analysis for Mouse Phenotypes using ToppGene – ToppFun of commonly expressed genes between fetal heart cardiomyocytes and placenta extravillous trophoblasts		Table 6D. Functional enrichment analysis for Human Disease Phenotypes using ToppGene – ToppFun of commonly expressed genes between fetal heart cardiomyocytes and placenta extravillous trophoblasts
Gene List		GO Biological Process										Mouse Phenotype		Disease Phenotype
GPC1			ID	Name	pValue	FDR B&H	FDR B&Y	Bonferroni	Genes from Input	Genes in Annotation		None			ID	Name	Source	pValue	FDR B&H	FDR B&Y	Bonferroni	Genes from Input	Genes in Annotation
KRT19		1	GO:0006091	generation of precursor metabolites and energy	3.003e-07	0.0004495	0.003546	0.0004495	9	571				1	C0007124	Noninfiltrating Intraductal Carcinoma	DisGeNET BeFree	1.172e-05	0.01058	0.08465	0.01969	7	470
FAM78A		2	GO:0015980	energy derivation by oxidation of organic compounds	6.735e-07	0.0005041	0.003977	0.001008	7	308				2	C1832661	ANOPHTHALMIA AND PULMONARY HYPOPLASIA	DisGeNET BeFree	1.259e-05	0.01058	0.08465	0.02115	11	1409
LGALS3BP		3	GO:0045333	cellular respiration	1.043e-06	0.0005206	0.004107	0.001562	6	204				3	C1449563	Cardiomyopathy, Familial Idiopathic	DisGeNET BeFree	2.752e-05	0.01541	0.1233	0.04623	8	746
CORO6		4	GO:0016264	gap junction assembly	1.563e-06	0.0005849	0.004614	0.00234	3	14				4	C0521857	Increased drug resistance	DisGeNET BeFree	6.943e-05	0.0237	0.1897	0.1166	3	47
GJA5		5	GO:0086064	cell communication by electrical coupling involved in cardiac conduction	9.751e-06	0.002617	0.02065	0.0146	3	25				5	C4048328	cervical cancer	DisGeNET BeFree	0.0001272	0.0237	0.1897	0.2137	11	1809
WEE1		6	GO:0030029	actin filament-based process	1.049e-05	0.002617	0.02065	0.0157	9	879				6	C1512981	Mammary Tumorigenesis	DisGeNET BeFree	0.0001597	0.0237	0.1897	0.2683	4	162
AIF1L		7	GO:0098901	regulation of cardiac muscle cell action potential	1.237e-05	0.002646	0.02087	0.01852	3	27				7	C4722172	Primary differentiated carcinoma of thyroid gland	DisGeNET BeFree	0.0001795	0.0237	0.1897	0.3016	4	167
ECI1		8	GO:0010644	cell communication by electrical coupling	2.086e-05	0.00348	0.02745	0.03123	3	32				8	C0346979	Secondary malignant neoplasm of bone marrow	DisGeNET BeFree	0.0001838	0.0237	0.1897	0.3088	2	12
PKP2		9	GO:0046034	ATP metabolic process	2.092e-05	0.00348	0.02745	0.03132	6	344				9	C0949541	Hurthle Cell Tumor	DisGeNET BeFree	0.0001922	0.0237	0.1897	0.3229	4	170
SMYD2		10	GO:0086005	ventricular cardiac muscle cell action potential	2.989e-05	0.004475	0.0353	0.04475	3	36				10	C0279550	Adult Rhabdomyosarcoma	DisGeNET BeFree	0.0001937	0.0237	0.1897	0.3254	6	509
GPX3		11	GO:0086004	regulation of cardiac muscle cell contraction	4.117e-05	0.005487	0.04329	0.06163	3	40				11	C0220611	Childhood Rhabdomyosarcoma	DisGeNET BeFree	0.0002108	0.0237	0.1897	0.3541	6	517
PGM1		12	GO:0086091	regulation of heart rate by cardiac conduction	4.437e-05	0.005487	0.04329	0.06642	3	41				12	C0878544	Cardiomyopathies	DisGeNET BeFree	0.0002398	0.0237	0.1897	0.4029	7	758
MRPS25		13	GO:0019752	carboxylic acid metabolic process	4.765e-05	0.005487	0.04329	0.07133	9	1064				13	C0023893	Liver Cirrhosis, Experimental	DisGeNET Curated	0.0002725	0.0237	0.1897	0.4578	7	774
SLC2A1		14	GO:0022904	respiratory electron transport chain	5.257e-05	0.005621	0.04435	0.0787	4	123				14	C0035412	Rhabdomyosarcoma	DisGeNET BeFree	0.0002856	0.0237	0.1897	0.4798	6	547
HMGA1		15	GO:0043436	oxoacid metabolic process	6.087e-05	0.006075	0.04793	0.09113	9	1098				15	C1333977	Hepatitis B Virus-Related Hepatocellular Carcinoma	DisGeNET BeFree	0.0002911	0.0237	0.1897	0.489	3	76
CHCHD10		16	GO:1903115	regulation of actin filament-based movement	7.598e-05	0.006697	0.05283	0.1137	3	49				16	C0007847	Malignant tumor of cervix	DisGeNET BeFree	0.000405	0.0237	0.1897	0.6803	10	1718
TSTD1		17	GO:0006082	organic acid metabolic process	7.605e-05	0.006697	0.05283	0.1138	9	1130				17	C0432284	Infantile myofibromatosis	DisGeNET BeFree	0.0004234	0.0237	0.1897	0.7114	2	18
CAV1		18	GO:0086002	cardiac muscle cell action potential involved in contraction	0.0001017	0.008459	0.06673	0.1523	3	54				18	C0280222	stage, pancreatic cancer	DisGeNET BeFree	0.0004234	0.0237	0.1897	0.7114	2	18
PFKP		19	GO:0014706	striated muscle tissue development	0.0001104	0.008697	0.06861	0.1653	6	464				19	C0206648	Myofibromatosis	DisGeNET BeFree	0.0004728	0.0237	0.1897	0.7942	2	19
LINC00998		20	GO:0071709	membrane assembly	0.0001166	0.008726	0.06883	0.1745	4	151				20	C1720983	Channelopathies	DisGeNET BeFree	0.0005435	0.0237	0.1897	0.9131	3	94
SMS		21	GO:0086065	cell communication involved in cardiac conduction	0.0001325	0.009012	0.07109	0.1984	3	59				21	C3890602	Bodily Pain	DisGeNET BeFree	0.0006366	0.0237	0.1897	1	2	22
COX14		22	GO:0044091	membrane biogenesis	0.0001388	0.009012	0.07109	0.2078	4	158				22	C1337013	Differentiated Thyroid Gland Carcinoma	DisGeNET BeFree	0.0007318	0.0237	0.1897	1	4	242
PAM		23	GO:0006119	oxidative phosphorylation	0.0001388	0.009012	0.07109	0.2078	4	158				23	C0349658	Trichoepithelioma	DisGeNET BeFree	0.000759	0.0237	0.1897	1	2	24
BZW2		24	GO:0060537	muscle tissue development	0.0001454	0.009012	0.07109	0.2177	6	488				24	C0042373	Vascular Diseases	DisGeNET BeFree	0.0007724	0.0237	0.1897	1	6	660
ETFB		25	GO:0015986	ATP synthesis coupled proton transport	0.0001565	0.009012	0.07109	0.2343	4	163				25	C0302592	Cervix carcinoma	DisGeNET BeFree	0.0008049	0.0237	0.1897	1	10	1873
CYC1		26	GO:0015985	energy coupled proton transport, down electrochemical gradient	0.0001565	0.009012	0.07109	0.2343	4	163				26	C0221163	Motor Disorders	DisGeNET BeFree	0.0008241	0.0237	0.1897	1	2	25
NDUFV1		27	GO:0098911	regulation of ventricular cardiac muscle cell action potential	0.0001794	0.009944	0.07845	0.2685	2	12				27	C0030354	Papilloma	DisGeNET BeFree	0.0008637	0.0237	0.1897	1	4	253
KRT8		28	GO:0098900	regulation of action potential	0.0001935	0.01035	0.08162	0.2897	3	67				28	C0746102	Chronic lung disease	DisGeNET BeFree	0.0009051	0.0237	0.1897	1	3	112
FHL2		29	GO:0061061	muscle structure development	0.0002197	0.01134	0.08947	0.3289	7	755				29	C0007120	Bronchioloalveolar Adenocarcinoma	DisGeNET BeFree	0.0009287	0.0237	0.1897	1	3	113
NDUFA8		30	GO:0086069	bundle of His cell to Purkinje myocyte communication	0.0002468	0.01165	0.09187	0.3694	2	14				30	C0338508	Optic Atrophy 1	DisGeNET BeFree	0.001027	0.0237	0.1897	1	3	117
PDLIM5		31	GO:0010649	regulation of cell communication by electrical coupling	0.0002468	0.01165	0.09187	0.3694	2	14				31	C1740827	CLL progression	DisGeNET BeFree	0.001035	0.0237	0.1897	1	2	28
BNIP3		32	GO:0022900	electron transport chain	0.0002489	0.01165	0.09187	0.3727	4	184				32	C0007134	Renal Cell Carcinoma	DisGeNET BeFree	0.001138	0.0237	0.1897	1	10	1958
MDH1		33	GO:0086001	cardiac muscle cell action potential	0.0002921	0.01277	0.1008	0.4373	3	77				33	C0334299	Carcinoid tumor no ICD-O subtype	DisGeNET BeFree	0.001159	0.0237	0.1897	1	3	122
MYL9		34	GO:0006754	ATP biosynthetic process	0.0002928	0.01277	0.1008	0.4383	4	192				34	C0018799	Heart Diseases	DisGeNET BeFree	0.00118	0.0237	0.1897	1	5	476
		35	GO:0006937	regulation of muscle contraction	0.0002986	0.01277	0.1008	0.447	4	193				35	C0751435	Hyperphenylalaninaemia	DisGeNET BeFree	0.001189	0.0237	0.1897	1	2	30
		36	GO:0009150	purine ribonucleotide metabolic process	0.0003147	0.01308	0.1032	0.471	6	563				36	C0149721	Left Ventricular Hypertrophy	DisGeNET BeFree	0.001192	0.0237	0.1897	1	4	276
		37	GO:0086003	cardiac muscle cell contraction	0.000327	0.01323	0.1044	0.4895	3	80				37	C0270612	Leukoencephalopathy	DisGeNET BeFree	0.001215	0.0237	0.1897	1	3	124
		38	GO:0071260	cellular response to mechanical stimulus	0.0003517	0.01384	0.1092	0.5264	3	82				38	C0017574	Gingivitis	DisGeNET BeFree	0.001243	0.0237	0.1897	1	3	125
		39	GO:0009206	purine ribonucleoside triphosphate biosynthetic process	0.0003685	0.01384	0.1092	0.5517	4	204				39	C0003857	Congenital arteriovenous malformation	DisGeNET BeFree	0.001301	0.0237	0.1897	1	3	127
		40	GO:0009145	purine nucleoside triphosphate biosynthetic process	0.0003754	0.01384	0.1092	0.562	4	205				40	C0862312	Epithelioid mesothelioma, malignant	DisGeNET BeFree	0.001352	0.0237	0.1897	1	2	32
		41	GO:0009259	ribonucleotide metabolic process	0.0003791	0.01384	0.1092	0.5675	6	583				41	C0281361	Adenocarcinoma of pancreas	DisGeNET BeFree	0.001404	0.0237	0.1897	1	5	495
		42	GO:0055117	regulation of cardiac muscle contraction	0.0003909	0.01393	0.1099	0.5851	3	85				42	C1708349	Hereditary Diffuse Gastric Cancer	DisGeNET Curated	0.001486	0.0237	0.1897	1	4	293
		43	GO:0009201	ribonucleoside triphosphate biosynthetic process	0.0004112	0.01399	0.1104	0.6156	4	210				43	C0038356	Stomach Neoplasms	DisGeNET Curated	0.001562	0.0237	0.1897	1	4	297
		44	GO:0019693	ribose phosphate metabolic process	0.0004113	0.01399	0.1104	0.6157	6	592				44	C0206732	Epithelioid hemangioendothelioma	DisGeNET BeFree	0.001617	0.0237	0.1897	1	2	35
		45	GO:0006163	purine nucleotide metabolic process	0.0004417	0.01469	0.1159	0.6612	6	600				45	C0024623	Malignant neoplasm of stomach	DisGeNET Curated	0.00162	0.0237	0.1897	1	4	300
		46	GO:0009205	purine ribonucleoside triphosphate metabolic process	0.0004736	0.01541	0.1216	0.7089	4	218				46	C1837206	Cryohydrocytosis, Stomatin-Deficient, with Mental Retardation, Seizures, Cataracts, and Massive Hepatosplenomegaly	DisGeNET Curated	0.001707	0.0237	0.1897	1	1	1
		47	GO:0009142	nucleoside triphosphate biosynthetic process	0.0004901	0.01561	0.1232	0.7338	4	220				47	C0744848	hepatitis cryptogenic	DisGeNET BeFree	0.001707	0.0237	0.1897	1	1	1
		48	GO:0055001	muscle cell development	0.0005158	0.01597	0.126	0.7721	4	223				48	C3554398	SPINAL MUSCULAR ATROPHY, JOKELA TYPE	DisGeNET Curated	0.001707	0.0237	0.1897	1	1	1
		49	GO:0072521	purine-containing compound metabolic process	0.0005299	0.01597	0.126	0.7933	6	621				49	615343	PULMONARY HYPERTENSION, PRIMARY, 3	OMIM MedGen	0.001707	0.0237	0.1897	1	1	1
		50	GO:0009199	ribonucleoside triphosphate metabolic process	0.0005334	0.01597	0.126	0.7985	4	225				50	cv:C3554398	Spinal muscular atrophy, jokela type	Clinical Variations	0.001707	0.0237	0.1897	1	1	1
		51	GO:0009144	purine nucleoside triphosphate metabolic process	0.0005514	0.01619	0.1277	0.8255	4	227				51	C2675861	Lipodystrophy, Congenital Generalized, Type 3	DisGeNET Curated	0.001707	0.0237	0.1897	1	1	1
		52	GO:0007009	plasma membrane organization	0.0006381	0.01829	0.1443	0.9552	4	236				52	C0859920	Hair Follicle Neoplasm	DisGeNET BeFree	0.001707	0.0237	0.1897	1	1	1
		53	GO:0033108	mitochondrial respiratory chain complex assembly	0.0006475	0.01829	0.1443	0.9693	3	101				53	C4520964	Stage I Pancreatic Cancer AJCC v6 and v7	DisGeNET BeFree	0.001707	0.0237	0.1897	1	1	1
		54	GO:0042775	mitochondrial ATP synthesis coupled electron transport	0.0006663	0.01833	0.1446	0.9975	3	102				54	616209	MYOPATHY, ISOLATED MITOCHONDRIAL, AUTOSOMAL DOMINANT	OMIM MedGen	0.001707	0.0237	0.1897	1	1	1
		55	GO:0055093	response to hyperoxia	0.0006796	0.01833	0.1446	1	2	23				55	C1851936	Paroxysmal choreoathetosis	DisGeNET Curated	0.001707	0.0237	0.1897	1	1	1
		56	GO:0042773	ATP synthesis coupled electron transport	0.0006855	0.01833	0.1446	1	3	103				56	614049	ATRIAL FIBRILLATION, FAMILIAL, 11	OMIM MedGen	0.001707	0.0237	0.1897	1	1	1
		57	GO:0006942	regulation of striated muscle contraction	0.0007051	0.01852	0.1461	1	3	104				57	cv:C3809192	Primary pulmonary hypertension 3	Clinical Variations	0.001707	0.0237	0.1897	1	1	1
		58	GO:0009141	nucleoside triphosphate metabolic process	0.0008033	0.02073	0.1636	1	4	251				58	C0236788	Bipolar II disorder	DisGeNET Curated	0.001707	0.0237	0.1897	1	1	1
		59	GO:0070268	cornification	0.0008972	0.02277	0.1796	1	3	113				59	C4015513	MYOPATHY, ISOLATED MITOCHONDRIAL, AUTOSOMAL DOMINANT	DisGeNET Curated	0.001707	0.0237	0.1897	1	1	1
		60	GO:0032787	monocarboxylic acid metabolic process	0.000934	0.0233	0.1838	1	6	692				60	cv:CN293394	Mitochondrial complex 4 deficiency, nuclear type 10	Clinical Variations	0.001707	0.0237	0.1897	1	1	1
		61	GO:0007507	heart development	0.0009768	0.02373	0.1872	1	6	698				61	C4014648	FRONTOTEMPORAL DEMENTIA AND/OR AMYOTROPHIC LATERAL SCLEROSIS 2	DisGeNET Curated	0.001707	0.0237	0.1897	1	1	1
		62	GO:0002027	regulation of heart rate	0.0009923	0.02373	0.1872	1	3	117				62	C3278155	GLUTARIC ACIDEMIA IIB	DisGeNET Curated	0.001707	0.0237	0.1897	1	1	1
		63	GO:0009117	nucleotide metabolic process	0.0009987	0.02373	0.1872	1	6	701				63	C3807567	PARTIAL LIPODYSTROPHY, CONGENITAL CATARACTS, AND NEURODEGENERATION SYNDROME	DisGeNET Curated	0.001707	0.0237	0.1897	1	1	1
		64	GO:1903575	cornified envelope assembly	0.001017	0.02379	0.1877	1	3	118				64	619272		OMIM MedGen	0.001707	0.0237	0.1897	1	1	1
		65	GO:1902600	proton transmembrane transport	0.001039	0.02393	0.1888	1	4	269				65	C0274295	Brisket disease	DisGeNET BeFree	0.001707	0.0237	0.1897	1	1	1
		66	GO:0006753	nucleoside phosphate metabolic process	0.001067	0.0242	0.1909	1	6	710				66	cv:C3553859	Epilepsy, idiopathic generalized, susceptibility to, 12	Clinical Variations	0.001707	0.0237	0.1897	1	1	1
		67	GO:0048738	cardiac muscle tissue development	0.001143	0.02553	0.2014	1	4	276				67	cv:CN295069	Combined oxidative phosphorylation deficiency 50	Clinical Variations	0.001707	0.0237	0.1897	1	1	1
		68	GO:0036296	response to increased oxygen levels	0.00116	0.02553	0.2014	1	2	30				68	cv:C3809553	Mitochondrial complex III deficiency, nuclear type 6	Clinical Variations	0.001707	0.0237	0.1897	1	1	1
		69	GO:0010927	cellular component assembly involved in morphogenesis	0.001229	0.02649	0.209	1	3	126				69	614847	EPILEPSY, IDIOPATHIC GENERALIZED, SUSCEPTIBILITY TO, 12	OMIM MedGen	0.001707	0.0237	0.1897	1	1	1
		70	GO:0060706	cell differentiation involved in embryonic placenta development	0.001239	0.02649	0.209	1	2	31				70	C2752015	Glycogen Storage Disease XIV	DisGeNET Curated	0.001707	0.0237	0.1897	1	1	1
		71	GO:0086019	cell-cell signaling involved in cardiac conduction	0.001403	0.02933	0.2314	1	2	33				71	C0005424	Biliary Tract Diseases	DisGeNET BeFree	0.001707	0.0237	0.1897	1	1	1
		72	GO:0070252	actin-mediated cell contraction	0.00153	0.02933	0.2314	1	3	136				72	cv:C4748753	Mitochondrial complex 1 deficiency, nuclear type 4	Clinical Variations	0.001707	0.0237	0.1897	1	1	1
		73	GO:0090257	regulation of muscle system process	0.001591	0.02933	0.2314	1	4	302				73	cv:C1842534	GLUT1 deficiency syndrome 2	Clinical Variations	0.001707	0.0237	0.1897	1	1	1
		74	GO:0030036	actin cytoskeleton organization	0.001596	0.02933	0.2314	1	6	768				74	C1832855	CHOREOATHETOSIS/SPASTICITY, EPISODIC	DisGeNET Curated	0.001707	0.0237	0.1897	1	1	1
		75	GO:0005996	monosaccharide metabolic process	0.00167	0.02933	0.2314	1	4	306				75	609040	ARRHYTHMOGENIC RIGHT VENTRICULAR DYSPLASIA, FAMILIAL, 9	OMIM MedGen	0.001707	0.0237	0.1897	1	1	1
		76	GO:1990029	vasomotion	0.001685	0.02933	0.2314	1	1	1				76	606721	LIPODYSTROPHY, FAMILIAL PARTIAL, TYPE 7	OMIM MedGen	0.001707	0.0237	0.1897	1	1	1
		77	GO:0062112	fatty acid primary amide biosynthetic process	0.001685	0.02933	0.2314	1	1	1				77	601042	DYSTONIA 9	OMIM MedGen	0.001707	0.0237	0.1897	1	1	1
		78	GO:0062126	fatty acid primary amide metabolic process	0.001685	0.02933	0.2314	1	1	1				78	cv:C1847501	GLUT1 deficiency syndrome	Clinical Variations	0.001707	0.0237	0.1897	1	1	1
		79	GO:0086055	Purkinje myocyte to ventricular cardiac muscle cell communication by electrical coupling	0.001685	0.02933	0.2314	1	1	1				79	606777	GLUT1 DEFICIENCY SYNDROME 1	OMIM MedGen	0.001707	0.0237	0.1897	1	1	1
		80	GO:0086044	atrial cardiac muscle cell to AV node cell communication by electrical coupling	0.001685	0.02933	0.2314	1	1	1				80	C4748753	MITOCHONDRIAL COMPLEX I DEFICIENCY, NUCLEAR TYPE 4	DisGeNET Curated	0.001707	0.0237	0.1897	1	1	1
		81	GO:0086054	bundle of His cell to Purkinje myocyte communication by electrical coupling	0.001685	0.02933	0.2314	1	1	1				81	C1847501	Glut1 Deficiency Syndrome	DisGeNET Curated	0.001707	0.0237	0.1897	1	1	1
		82	GO:0098906	regulation of Purkinje myocyte action potential	0.001685	0.02933	0.2314	1	1	1				82	cv:CN296338	MITOCHONDRIAL COMPLEX I DEFICIENCY, NUCLEAR TYPE 37	Clinical Variations	0.001707	0.0237	0.1897	1	1	1
		83	GO:0090144	mitochondrial nucleoid organization	0.001685	0.02933	0.2314	1	1	1				83	C1832855	CHOREOATHETOSIS/SPASTICITY, EPISODIC	DisGeNET BeFree	0.001707	0.0237	0.1897	1	1	1
		84	GO:0090143	nucleoid organization	0.001685	0.02933	0.2314	1	1	1				84	C4551966	GLUT1 DEFICIENCY SYNDROME 1	DisGeNET Curated	0.001707	0.0237	0.1897	1	1	1
		85	GO:1900085	negative regulation of peptidyl-tyrosine autophosphorylation	0.001685	0.02933	0.2314	1	1	1				85	C1836906	Arrhythmogenic Right Ventricular Dysplasia, Familial, 9	DisGeNET Curated	0.001707	0.0237	0.1897	1	1	1
		86	GO:0018032	protein amidation	0.001685	0.02933	0.2314	1	1	1				86	C3554398	SPINAL MUSCULAR ATROPHY, JOKELA TYPE	DisGeNET BeFree	0.001707	0.0237	0.1897	1	1	1
		87	GO:0003012	muscle system process	0.001731	0.02939	0.2318	1	5	525				87	C4023512	Myoclonic absences	DisGeNET BeFree	0.001707	0.0237	0.1897	1	1	1
		88	GO:0042391	regulation of membrane potential	0.00176	0.02939	0.2318	1	5	527				88	C3553859	EPILEPSY, IDIOPATHIC GENERALIZED, SUSCEPTIBILITY TO, 12	DisGeNET Curated	0.001707	0.0237	0.1897	1	1	1
		89	GO:0060306	regulation of membrane repolarization	0.001763	0.02939	0.2318	1	2	37				89	cv:C1837206	Stomatin-deficient cryohydrocytosis with neurologic defects	Clinical Variations	0.001707	0.0237	0.1897	1	1	1
		90	GO:0003206	cardiac chamber morphogenesis	0.001767	0.02939	0.2318	1	3	143				90	C2675861	Lipodystrophy, Congenital Generalized, Type 3	DisGeNET BeFree	0.001707	0.0237	0.1897	1	1	1
		91	GO:0009152	purine ribonucleotide biosynthetic process	0.001835	0.02992	0.236	1	4	314				91	612526	LIPODYSTROPHY, CONGENITAL GENERALIZED, TYPE 3	OMIM MedGen	0.001707	0.0237	0.1897	1	1	1
		92	GO:0055086	nucleobase-containing small molecule metabolic process	0.001843	0.02992	0.236	1	6	790				92	cv:C4551966	GLUT1 deficiency syndrome 1	Clinical Variations	0.001707	0.0237	0.1897	1	1	1
		93	GO:0007010	cytoskeleton organization	0.001875	0.02992	0.236	1	9	1745				93	612126	GLUT1 DEFICIENCY SYNDROME 2	OMIM MedGen	0.001707	0.0237	0.1897	1	1	1
		94	GO:0097435	supramolecular fiber organization	0.001879	0.02992	0.236	1	6	793				94	cv:C1832855	Dystonia 9	Clinical Variations	0.001707	0.0237	0.1897	1	1	1
		95	GO:0061337	cardiac conduction	0.002064	0.03218	0.2539	1	3	151				95	cv:C4014648	Frontotemporal dementia and/or amyotrophic lateral sclerosis 2	Clinical Variations	0.001707	0.0237	0.1897	1	1	1
		96	GO:0060048	cardiac muscle contraction	0.002064	0.03218	0.2539	1	3	151				96	cv:C4551959	Atrial standstill 1	Clinical Variations	0.001707	0.0237	0.1897	1	1	1
		97	GO:0009260	ribonucleotide biosynthetic process	0.002127	0.03282	0.2589	1	4	327				97	cv:C4015513	Myopathy, isolated mitochondrial, autosomal dominant	Clinical Variations	0.001707	0.0237	0.1897	1	1	1
		98	GO:0046390	ribose phosphate biosynthetic process	0.002272	0.0347	0.2737	1	4	333				98	cv:C1836906	Arrhythmogenic right ventricular dysplasia 9	Clinical Variations	0.001707	0.0237	0.1897	1	1	1
		99	GO:0034331	cell junction maintenance	0.002375	0.03578	0.2822	1	2	43				99	C0006112	Brain Diseases, Metabolic	DisGeNET BeFree	0.001707	0.0237	0.1897	1	1	1
		100	GO:0007043	cell-cell junction assembly	0.00239	0.03578	0.2822	1	3	159				100	C3809192	PULMONARY HYPERTENSION, PRIMARY, 3	DisGeNET Curated	0.001707	0.0237	0.1897	1	1	1
		101	GO:0006164	purine nucleotide biosynthetic process	0.002475	0.03669	0.2894	1	4	341				101	cv:C2675861	Lipodystrophy, congenital generalized, type 3	Clinical Variations	0.001707	0.0237	0.1897	1	1	1
		102	GO:0072522	purine-containing compound biosynthetic process	0.002719	0.03952	0.3118	1	4	350				102	C3809553	MITOCHONDRIAL COMPLEX III DEFICIENCY, NUCLEAR TYPE 6	DisGeNET Curated	0.001707	0.0237	0.1897	1	1	1
		103	GO:0051146	striated muscle cell differentiation	0.002719	0.03952	0.3118	1	4	350				103	cv:C2752015	Congenital disorder of glycosylation type 1t	Clinical Variations	0.001707	0.0237	0.1897	1	1	1
		104	GO:0010939	regulation of necrotic cell death	0.002831	0.04011	0.3164	1	2	47				104	618225	MITOCHONDRIAL COMPLEX I DEFICIENCY, NUCLEAR TYPE 4	OMIM MedGen	0.001707	0.0237	0.1897	1	1	1
		105	GO:0097178	ruffle assembly	0.002831	0.04011	0.3164	1	2	47				105	608885	STOMATIN-DEFICIENT CRYOHYDROCYTOSIS WITH NEUROLOGIC DEFECTS	OMIM MedGen	0.001707	0.0237	0.1897	1	1	1
		106	GO:0030048	actin filament-based movement	0.00284	0.04011	0.3164	1	3	169				106	C3279693	ATRIAL FIBRILLATION, FAMILIAL, 11	DisGeNET Curated	0.001707	0.0237	0.1897	1	1	1
		107	GO:0086009	membrane repolarization	0.002951	0.04129	0.3257	1	2	48				107	619025		OMIM MedGen	0.001707	0.0237	0.1897	1	1	1
		108	GO:0007005	mitochondrion organization	0.00307	0.04159	0.3281	1	5	599				108	615911	FRONTOTEMPORAL DEMENTIA AND/OR AMYOTROPHIC LATERAL SCLEROSIS 2	OMIM MedGen	0.001707	0.0237	0.1897	1	1	1
		109	GO:0045907	positive regulation of vasoconstriction	0.003074	0.04159	0.3281	1	2	49				109	C3149117	GLUT1 DEFICIENCY SYNDROME 1, AUTOSOMAL RECESSIVE	DisGeNET Curated	0.001707	0.0237	0.1897	1	1	1
		110	GO:0006734	NADH metabolic process	0.003325	0.04159	0.3281	1	2	51				110	cv:C3807567	Partial lipodystrophy, congenital cataracts, and neurodegeneration syndrome	Clinical Variations	0.001707	0.0237	0.1897	1	1	1
		111	GO:0003193	pulmonary valve formation	0.003361	0.04159	0.3281	1	1	2				111	619053		OMIM MedGen	0.001707	0.0237	0.1897	1	1	1
		112	GO:0086098	angiotensin-activated signaling pathway involved in heart process	0.003361	0.04159	0.3281	1	1	2				112	cv:C5394553	Developmental and epileptic encephalopathy, 88	Clinical Variations	0.001707	0.0237	0.1897	1	1	1
		113	GO:0010652	positive regulation of cell communication by chemical coupling	0.003361	0.04159	0.3281	1	1	2				113	cv:C3279693	Atrial fibrillation, familial, 11	Clinical Variations	0.001707	0.0237	0.1897	1	1	1
		114	GO:0035922	foramen ovale closure	0.003361	0.04159	0.3281	1	1	2				114	618959	EPILEPTIC ENCEPHALOPATHY, EARLY INFANTILE, 88	OMIM MedGen	0.001707	0.0237	0.1897	1	1	1
		115	GO:0010645	regulation of cell communication by chemical coupling	0.003361	0.04159	0.3281	1	1	2				115	615453	MITOCHONDRIAL COMPLEX III DEFICIENCY, NUCLEAR TYPE 6	OMIM MedGen	0.001707	0.0237	0.1897	1	1	1
		116	GO:0001519	peptide amidation	0.003361	0.04159	0.3281	1	1	2				116	C1167720	Pancreatic carcinoma stage I	DisGeNET BeFree	0.001707	0.0237	0.1897	1	1	1
		117	GO:0086021	SA node cell to atrial cardiac muscle cell communication by electrical coupling	0.003361	0.04159	0.3281	1	1	2				117	cv:C0796160	Syndromic X-linked intellectual disability Snyder type	Clinical Variations	0.001707	0.0237	0.1897	1	1	1
		118	GO:0098905	regulation of bundle of His cell action potential	0.003361	0.04159	0.3281	1	1	2				118	615048	SPINAL MUSCULAR ATROPHY, JOKELA TYPE	OMIM MedGen	0.001707	0.0237	0.1897	1	1	1
		119	GO:0031930	mitochondria-nucleus signaling pathway	0.003361	0.04159	0.3281	1	1	2				119	108770	ATRIAL STANDSTILL 1	OMIM MedGen	0.001707	0.0237	0.1897	1	1	1
		120	GO:0003294	atrial ventricular junction remodeling	0.003361	0.04159	0.3281	1	1	2				120	614921	CONGENITAL DISORDER OF GLYCOSYLATION, TYPE It	OMIM MedGen	0.001707	0.0237	0.1897	1	1	1
		121	GO:0006597	spermine biosynthetic process	0.003361	0.04159	0.3281	1	1	2				121	309583	MENTAL RETARDATION, X-LINKED, SYNDROMIC, SNYDER-ROBINSON TYPE	OMIM MedGen	0.001707	0.0237	0.1897	1	1	1
		122	GO:0045214	sarcomere organization	0.003455	0.04239	0.3344	1	2	52				122	C0345904	Malignant neoplasm of liver	DisGeNET Curated	0.001792	0.02447	0.1959	1	3	142
		123	GO:0060156	milk ejection reflex	0.003586	0.0433	0.3416	1	2	53				123	C0023903	Liver neoplasms	DisGeNET Curated	0.001792	0.02447	0.1959	1	3	142
		124	GO:0007595	lactation	0.003586	0.0433	0.3416	1	2	53				124	C0854985	Adenocarcinoma of lung, stage I	DisGeNET BeFree	0.001806	0.02447	0.1959	1	2	37
		125	GO:0019674	NAD metabolic process	0.00372	0.04456	0.3515	1	2	54				125	C0086692	Benign Neoplasm	DisGeNET BeFree	0.001936	0.02586	0.207	1	4	315
		126	GO:0001666	response to hypoxia	0.003756	0.04462	0.352	1	4	383				126	C0153349	Malignant neoplasm of tongue	DisGeNET BeFree	0.00194	0.02586	0.207	1	3	146
		127	GO:0006120	mitochondrial electron transport, NADH to ubiquinone	0.003995	0.0471	0.3715	1	2	56				127	C0205647	Follicular adenoma	DisGeNET BeFree	0.002176	0.02878	0.2304	1	3	152
		128	GO:0006936	muscle contraction	0.004116	0.0475	0.3747	1	4	393				128	C0751434	Classical phenylketonuria	DisGeNET BeFree	0.002323	0.03004	0.2404	1	2	42
		129	GO:0062197	cellular response to chemical stress	0.004116	0.0475	0.3747	1	4	393				129	C0235480	Paroxysmal atrial fibrillation	DisGeNET Curated	0.002342	0.03004	0.2404	1	3	156
		130	GO:0003205	cardiac chamber development	0.004125	0.0475	0.3747	1	3	193				130	C3468561	familial atrial fibrillation	DisGeNET Curated	0.002342	0.03004	0.2404	1	3	156
		131	GO:0036293	response to decreased oxygen levels	0.004229	0.04832	0.3812	1	4	396				131	C2585653	Persistent atrial fibrillation	DisGeNET Curated	0.002342	0.03004	0.2404	1	3	156
		132	GO:0019320	hexose catabolic process	0.00428	0.04854	0.3829	1	2	58				132	C0558353	Tongue Carcinoma	DisGeNET BeFree	0.002385	0.03036	0.243	1	3	157
		133	GO:0001508	action potential	0.004368	0.0488	0.385	1	3	197				133	C0015826	Fenestration (morphologic abnormality)	DisGeNET BeFree	0.002433	0.03074	0.246	1	2	43
		134	GO:0006941	striated muscle contraction	0.004368	0.0488	0.385	1	3	197				134	C0010674	Cystic Fibrosis	DisGeNET BeFree	0.002498	0.03132	0.2507	1	6	830
		135	GO:0097345	mitochondrial outer membrane permeabilization	0.004425	0.04907	0.3871	1	2	59				135	C0004238	Atrial Fibrillation	DisGeNET Curated	0.002517	0.03132	0.2507	1	3	160
		136	GO:0031529	ruffle organization	0.004723	0.04929	0.3889	1	2	61				136	C0280100	Solid Neoplasm	DisGeNET BeFree	0.002714	0.03331	0.2666	1	7	1144
		137	GO:0009165	nucleotide biosynthetic process	0.004741	0.04929	0.3889	1	4	409				137	C0035335	Retinoblastoma	DisGeNET BeFree	0.002716	0.03331	0.2666	1	6	844
		138	GO:1901293	nucleoside phosphate biosynthetic process	0.004865	0.04929	0.3889	1	4	412				138	C0549473	Thyroid carcinoma	DisGeNET BeFree	0.002822	0.03425	0.2742	1	7	1152
		139	GO:0005989	lactose biosynthetic process	0.005038	0.04929	0.3889	1	1	3				139	C0007193	Cardiomyopathy, Dilated	DisGeNET BeFree	0.002895	0.03425	0.2742	1	4	352
		140	GO:0005988	lactose metabolic process	0.005038	0.04929	0.3889	1	1	3				140	C0007194	Hypertrophic Cardiomyopathy	DisGeNET BeFree	0.002924	0.03425	0.2742	1	4	353
		141	GO:1903852	positive regulation of cristae formation	0.005038	0.04929	0.3889	1	1	3				141	C0005411	Biliary Atresia	DisGeNET BeFree	0.002938	0.03425	0.2742	1	3	169
		142	GO:0038016	insulin receptor internalization	0.005038	0.04929	0.3889	1	1	3				142	C4520983	Congenital atresia of extrahepatic bile duct	DisGeNET BeFree	0.003037	0.03425	0.2742	1	3	171
		143	GO:0010643	cell communication by chemical coupling	0.005038	0.04929	0.3889	1	1	3				143	C0751651	Mitochondrial Diseases	DisGeNET Curated	0.003149	0.03425	0.2742	1	2	49
		144	GO:0035986	senescence-associated heterochromatin focus assembly	0.005038	0.04929	0.3889	1	1	3				144	C0149521	Pancreatitis, Chronic	DisGeNET BeFree	0.003201	0.03425	0.2742	1	4	362
		145	GO:2000286	receptor internalization involved in canonical Wnt signaling pathway	0.005038	0.04929	0.3889	1	1	3				145	C0206718	Ganglioneuroblastoma	DisGeNET BeFree	0.003277	0.03425	0.2742	1	2	50
		146	GO:0006982	response to lipid hydroperoxide	0.005038	0.04929	0.3889	1	1	3				146	C0032969	Pregnancy in Diabetics	DisGeNET BeFree	0.003277	0.03425	0.2742	1	2	50
		147	GO:1903598	positive regulation of gap junction assembly	0.005038	0.04929	0.3889	1	1	3				147	C0751131	Facial Neuritis	DisGeNET BeFree	0.003405	0.03425	0.2742	1	1	2
		148	GO:1903109	positive regulation of mitochondrial transcription	0.005038	0.04929	0.3889	1	1	3				148	C0276035	Glasser's disease	DisGeNET BeFree	0.003405	0.03425	0.2742	1	1	2
		149	GO:0030200	heparan sulfate proteoglycan catabolic process	0.005038	0.04929	0.3889	1	1	3				149	C0683382	renin-dependent hypertension	DisGeNET BeFree	0.003405	0.03425	0.2742	1	1	2
		150	GO:0090402	oncogene-induced cell senescence	0.005038	0.04929	0.3889	1	1	3				150	cv:C0541782	Atrial standstill	Clinical Variations	0.003405	0.03425	0.2742	1	1	2
		151	GO:0033484	nitric oxide homeostasis	0.005038	0.04929	0.3889	1	1	3				151	C0005411	Biliary Atresia	DisGeNET Curated	0.003405	0.03425	0.2742	1	1	2
		152	GO:0055014	atrial cardiac muscle cell development	0.005038	0.04929	0.3889	1	1	3				152	C0349578	Complex Endometrial Hyperplasia	DisGeNET BeFree	0.003405	0.03425	0.2742	1	1	2
		153	GO:0055011	atrial cardiac muscle cell differentiation	0.005038	0.04929	0.3889	1	1	3				153	C4551959	ATRIAL STANDSTILL 1	DisGeNET Curated	0.003405	0.03425	0.2742	1	1	2
		154	GO:0009725	response to hormone	0.005128	0.04946	0.3901	1	6	971				154	C1861556	Cirrhosis, Familial	DisGeNET Curated	0.003405	0.03425	0.2742	1	1	2
		155	GO:0006631	fatty acid metabolic process	0.005162	0.04946	0.3901	1	4	419				155	cv:C2675897	1q21.1 recurrent microdeletion	Clinical Variations	0.003405	0.03425	0.2742	1	1	2
		156	GO:1902110	positive regulation of mitochondrial membrane permeability involved in apoptotic process	0.005187	0.04946	0.3901	1	2	64				156	C0393703	Myoclonic Absence Epilepsy	DisGeNET BeFree	0.003405	0.03425	0.2742	1	1	2
		157	GO:0046365	monosaccharide catabolic process	0.005187	0.04946	0.3901	1	2	64				157	C1837174	HEMOPHAGOCYTIC LYMPHOHISTIOCYTOSIS, FAMILIAL, 3	DisGeNET BeFree	0.003405	0.03425	0.2742	1	1	2
														158	C0014536	Epidural Neoplasms	DisGeNET BeFree	0.003405	0.03425	0.2742	1	1	2
														159	C0346158	Juvenile fibroadenoma of breast	DisGeNET BeFree	0.003405	0.03425	0.2742	1	1	2
														160	612474	CHROMOSOME 1q21.1 DELETION SYNDROME, 1.35-MB	OMIM MedGen	0.003405	0.03425	0.2742	1	1	2
														161	C3808991	NGLY1 deficiency	DisGeNET Curated	0.003405	0.03425	0.2742	1	1	2
														162	cv:C1861556	Familial cirrhosis	Clinical Variations	0.003405	0.03425	0.2742	1	1	2
														163	C1842534	DYSTONIA 18 (disorder)	DisGeNET Curated	0.003405	0.03425	0.2742	1	1	2
														164	C0442876	Occult carcinoma	DisGeNET BeFree	0.003405	0.03425	0.2742	1	1	2
														165	C2675897	Chromosome 1q21.1 Deletion Syndrome, 1.35-Mb	DisGeNET Curated	0.003405	0.03425	0.2742	1	1	2
														166	215600	CIRRHOSIS, FAMILIAL	OMIM MedGen	0.003405	0.03425	0.2742	1	1	2
														167	C4280863	Undifferentiated large cell carcinoma	DisGeNET BeFree	0.003405	0.03425	0.2742	1	1	2
														168	C0018824	Heart valve disease	DisGeNET BeFree	0.003539	0.03518	0.2816	1	2	52
														169	C1527358	Phototoxicity	DisGeNET BeFree	0.003539	0.03518	0.2816	1	2	52
														170	C0007222	Cardiovascular Diseases	DisGeNET BeFree	0.003764	0.037	0.2961	1	8	1551
														171	C0024117	Chronic Obstructive Airway Disease	DisGeNET BeFree	0.003766	0.037	0.2961	1	7	1213
														172	C0858252	Breast adenocarcinoma	DisGeNET BeFree	0.003789	0.03701	0.2962	1	3	185
														173	C0028880	Odontogenic Tumors	DisGeNET BeFree	0.003951	0.03837	0.3071	1	2	55
														174	C0020538	Hypertensive disease	DisGeNET Curated	0.004083	0.03929	0.3145	1	3	190
														175	C0687132	heavy drinking	DisGeNET BeFree	0.004093	0.03929	0.3145	1	2	56
														176	C0238461	Anaplastic thyroid carcinoma	DisGeNET BeFree	0.004213	0.04006	0.3207	1	4	391
														177	C0018916	Hemangioma	DisGeNET BeFree	0.004328	0.04006	0.3207	1	3	194
														178	C0014550	Myoclonic Epilepsy	DisGeNET BeFree	0.004384	0.04006	0.3207	1	2	58
														179	C1739135	Progression of prostate cancer	DisGeNET BeFree	0.004487	0.04006	0.3207	1	4	398
														180	C0020538	Hypertensive disease	DisGeNET BeFree	0.004641	0.04006	0.3207	1	9	1973
														181	C0021655	Insulin Resistance	DisGeNET Curated	0.004685	0.04006	0.3207	1	2	60
														182	C0920563	Insulin Sensitivity	DisGeNET Curated	0.004685	0.04006	0.3207	1	2	60
														183	C0860207	Drug-Induced Liver Disease	DisGeNET Curated	0.004731	0.04006	0.3207	1	4	404
														184	C3658290	Drug-Induced Acute Liver Injury	DisGeNET Curated	0.004731	0.04006	0.3207	1	4	404
														185	C0019193	Hepatitis, Toxic	DisGeNET Curated	0.004731	0.04006	0.3207	1	4	404
														186	C4279912	Chemically-Induced Liver Toxicity	DisGeNET Curated	0.004731	0.04006	0.3207	1	4	404
														187	C4277682	Chemical and Drug Induced Liver Injury	DisGeNET Curated	0.004731	0.04006	0.3207	1	4	404
														188	C1262760	Hepatitis, Drug-Induced	DisGeNET Curated	0.004731	0.04006	0.3207	1	4	404
														189	C0494165	Secondary malignant neoplasm of liver	DisGeNET BeFree	0.004892	0.04006	0.3207	1	6	951
														190	C0036690	Septicemia	DisGeNET BeFree	0.005042	0.04006	0.3207	1	7	1279
														191	C0007133	Carcinoma, Papillary	DisGeNET BeFree	0.005046	0.04006	0.3207	1	3	205
														192	C1335302	Pancreatic Ductal Adenocarcinoma	DisGeNET BeFree	0.005095	0.04006	0.3207	1	6	959
														193	C1838539	CARDIOMYOPATHY, FAMILIAL, WITH CONDUCTION DISTURBANCE	DisGeNET Curated	0.005103	0.04006	0.3207	1	1	3
														194	C1856403	Glutaric Aciduria IIB	DisGeNET Curated	0.005103	0.04006	0.3207	1	1	3
														195	C1856405	Glutaric Aciduria IIC	DisGeNET Curated	0.005103	0.04006	0.3207	1	1	3
														196	C1856401	Glutaric Aciduria IIA	DisGeNET Curated	0.005103	0.04006	0.3207	1	1	3
														197	C0393554	Amyotrophic Lateral Sclerosis With Dementia	DisGeNET BeFree	0.005103	0.04006	0.3207	1	1	3
														198	C0272048	stomatocytic anemia	DisGeNET Curated	0.005103	0.04006	0.3207	1	1	3
														199	C0677598	Stomatocytosis Result	DisGeNET Curated	0.005103	0.04006	0.3207	1	1	3
														200	C0334451	Sarcomatosis	DisGeNET BeFree	0.005103	0.04006	0.3207	1	1	3

## Sheet: Heart CM vs Placenta CTB
Table 7A. List of commonly expressed genes between fetal heart cardiomyocytes and placenta cytotrophoblasts		Table 7B. Functional enrichment analysis for GO Biological Processes using ToppGene – ToppFun of commonly expressed genes between fetal heart cardiomyocytes and placenta cytotrophoblasts										Table 7C. Functional enrichment analysis for Mouse Phenotypes using ToppGene – ToppFun of commonly expressed genes between fetal heart cardiomyocytes and placenta cytotrophoblasts		Table 7D. Functional enrichment analysis for Human Disease Phenotypes using ToppGene – ToppFun of commonly expressed genes between fetal heart cardiomyocytes and placenta cytotrophoblasts
Gene List		GO Biological Process										Mouse Phenotype		Disease Phenotype
SLC22A18			ID	Name	pValue	FDR B&H	FDR B&Y	Bonferroni	Genes from Input	Genes in Annotation		None			ID	Name	Source	pValue	FDR B&H	FDR B&Y	Bonferroni	Genes from Input	Genes in Annotation
CYP2J2		1	GO:0015980	energy derivation by oxidation of organic compounds	9.159e-12	1.708e-08	1.385e-07	1.708e-08	12	308				1	C0369183	Erythrocyte Mean Corpuscular Hemoglobin Test	DisGeNET Curated	4.015e-06	0.004306	0.03593	0.009472	3	13
AVPI1		2	GO:0045333	cellular respiration	6.354e-11	4.026e-08	3.264e-07	1.185e-07	10	204				2	C1261502	Finding of Mean Corpuscular Hemoglobin	DisGeNET Curated	4.015e-06	0.004306	0.03593	0.009472	3	13
ALDH4A1		3	GO:0006091	generation of precursor metabolites and energy	6.476e-11	4.026e-08	3.264e-07	1.208e-07	14	571				3	C0023264	Leigh Disease	DisGeNET Curated	5.476e-06	0.004306	0.03593	0.01292	4	47
CADM1		4	GO:0022900	electron transport chain	1.568e-08	7.311e-06	5.928e-05	2.924e-05	8	184				4	C1368019	Paget Disease	DisGeNET BeFree	1.462e-05	0.008499	0.07091	0.03449	4	60
GCHFR		5	GO:0019752	carboxylic acid metabolic process	2.37e-08	8.34e-06	6.763e-05	4.419e-05	15	1064				5	C3809719	Severe dermatitis, multiple allergies, metabolic wasting syndrome	DisGeNET BeFree	1.801e-05	0.008499	0.07091	0.0425	2	3
GJA1		6	GO:0006099	tricarboxylic acid cycle	2.683e-08	8.34e-06	6.763e-05	5.004e-05	5	36				6	C0151295	Mononeuritis Multiplex	DisGeNET BeFree	3.597e-05	0.01082	0.09026	0.08486	2	4
CNOT11		7	GO:0043436	oxoacid metabolic process	3.597e-08	9.582e-06	7.77e-05	6.708e-05	15	1098				7	C0023269	leiomyosarcoma	DisGeNET Curated	5.986e-05	0.01082	0.09026	0.1412	2	5
SSPN		8	GO:0006082	organic acid metabolic process	5.255e-08	1.225e-05	9.934e-05	9.801e-05	15	1130				8	C1333292	Diffuse infiltrative lymphocytosis syndrome	DisGeNET BeFree	5.986e-05	0.01082	0.09026	0.1412	2	5
BMP7		9	GO:0043648	dicarboxylic acid metabolic process	2.655e-07	5.502e-05	0.0004461	0.0004952	6	108				9	C0205815	Leiomyosarcoma, Epithelioid	DisGeNET Curated	5.986e-05	0.01082	0.09026	0.1412	2	5
BAG1		10	GO:0022904	respiratory electron transport chain	5.733e-07	0.0001069	0.000867	0.001069	6	123				10	C0205816	Leiomyosarcoma, Myxoid	DisGeNET Curated	5.986e-05	0.01082	0.09026	0.1412	2	5
BCAT2		11	GO:0009060	aerobic respiration	3.155e-06	0.0005348	0.004337	0.005883	5	92				11	C0340434	Dystrophic cardiomyopathy	DisGeNET BeFree	5.986e-05	0.01082	0.09026	0.1412	2	5
ECHDC2		12	GO:0042775	mitochondrial ATP synthesis coupled electron transport	5.245e-06	0.0007893	0.0064	0.009781	5	102				12	C0029408	Degenerative polyarthritis	DisGeNET Curated	8.246e-05	0.01082	0.09026	0.1945	4	93
SLC38A1		13	GO:0042773	ATP synthesis coupled electron transport	5.502e-06	0.0007893	0.0064	0.01026	5	103				13	C0086743	Osteoarthrosis Deformans	DisGeNET Curated	8.246e-05	0.01082	0.09026	0.1945	4	93
OPTN		14	GO:0006103	2-oxoglutarate metabolic process	1.342e-05	0.001788	0.0145	0.02503	3	19				14	C0878544	Cardiomyopathies	DisGeNET BeFree	8.742e-05	0.01082	0.09026	0.2062	9	758
ECI1		15	GO:0006119	oxidative phosphorylation	4.369e-05	0.005015	0.04067	0.08148	5	158				15	C0014493	Epidemic keratoconjunctivitis	DisGeNET BeFree	8.965e-05	0.01082	0.09026	0.2115	2	6
SMYD2		16	GO:0016054	organic acid catabolic process	4.801e-05	0.005015	0.04067	0.08953	6	266				16	C0024776	Maple Syrup Urine Disease	DisGeNET Curated	8.965e-05	0.01082	0.09026	0.2115	2	6
AGL		17	GO:0015986	ATP synthesis coupled proton transport	5.068e-05	0.005015	0.04067	0.09452	5	163				17	C1850600	Leigh Syndrome due to Mitochondrial Complex V Deficiency	DisGeNET Curated	9.63e-05	0.01082	0.09026	0.2272	3	36
TACC2		18	GO:0015985	energy coupled proton transport, down electrochemical gradient	5.068e-05	0.005015	0.04067	0.09452	5	163				18	C2931891	Necrotizing encephalopathy, infantile subacute, of Leigh	DisGeNET Curated	9.63e-05	0.01082	0.09026	0.2272	3	36
FAM195A		19	GO:1902600	proton transmembrane transport	5.109e-05	0.005015	0.04067	0.09529	6	269				19	C1850598	Leigh Syndrome due to Mitochondrial Complex III Deficiency	DisGeNET Curated	9.63e-05	0.01082	0.09026	0.2272	3	36
CYSTM1		20	GO:0009165	nucleotide biosynthetic process	6.222e-05	0.005786	0.04691	0.116	7	409				20	C1850597	Leigh Syndrome Due To Mitochondrial Complex II Deficiency	DisGeNET Curated	9.63e-05	0.01082	0.09026	0.2272	3	36
PMVK		21	GO:1901293	nucleoside phosphate biosynthetic process	6.515e-05	0.005786	0.04691	0.1215	7	412				21	C1850599	Leigh Syndrome due to Mitochondrial Complex IV Deficiency	DisGeNET Curated	9.63e-05	0.01082	0.09026	0.2272	3	36
DMD		22	GO:0006754	ATP biosynthetic process	0.0001099	0.009172	0.07437	0.205	5	192				22	C1838951	LEIGH SYNDROME DUE TO MITOCHONDRIAL COMPLEX I DEFICIENCY	DisGeNET Curated	0.0001046	0.01122	0.0936	0.2468	3	37
UBE2T		23	GO:0009152	purine ribonucleotide biosynthetic process	0.0001198	0.009172	0.07437	0.2234	6	314				23	C0206656	Embryonal Rhabdomyosarcoma	DisGeNET Curated	0.0001668	0.01711	0.1427	0.3935	2	8
MRPS25		24	GO:0055086	nucleobase-containing small molecule metabolic process	0.0001207	0.009172	0.07437	0.2251	9	790				24	C0025362	Mental Retardation	DisGeNET BeFree	0.0001979	0.01945	0.1623	0.4669	7	493
DSP		25	GO:0006102	isocitrate metabolic process	0.0001249	0.009172	0.07437	0.233	2	7				25	C1611743	Familial (FPAH)	DisGeNET BeFree	0.0002523	0.02343	0.1955	0.5951	10	1075
PERP		26	GO:0042908	xenobiotic transport	0.0001319	0.009172	0.07437	0.246	3	40				26	C0023264	Leigh Disease	DisGeNET BeFree	0.0002583	0.02343	0.1955	0.6093	4	125
ISOC1		27	GO:0006084	acetyl-CoA metabolic process	0.0001421	0.009172	0.07437	0.265	3	41				27	C0029401	Osteitis Deformans	DisGeNET BeFree	0.0002744	0.02344	0.1956	0.6474	4	127
DLD		28	GO:0009206	purine ribonucleoside triphosphate biosynthetic process	0.0001461	0.009172	0.07437	0.2724	5	204				28	C0007194	Hypertrophic Cardiomyopathy	DisGeNET Curated	0.0003805	0.02344	0.1956	0.8976	3	57
SLC2A1		29	GO:0009260	ribonucleotide biosynthetic process	0.0001494	0.009172	0.07437	0.2787	6	327				29	C0206695	Carcinoma, Neuroendocrine	DisGeNET Curated	0.0003907	0.02344	0.1956	0.9217	2	12
C7orf55		30	GO:0009145	purine nucleoside triphosphate biosynthetic process	0.0001494	0.009172	0.07437	0.2787	5	205				30	C0270922	Peripheral demyelinating neuropathy	DisGeNET BeFree	0.0004427	0.02344	0.1956	1	3	60
HMGA1		31	GO:1901605	alpha-amino acid metabolic process	0.0001564	0.009172	0.07437	0.2916	5	207				31	C0162671	MELAS Syndrome	DisGeNET BeFree	0.0004427	0.02344	0.1956	1	3	60
MRPL15		32	GO:0046390	ribose phosphate biosynthetic process	0.0001649	0.009172	0.07437	0.3076	6	333				32	C0410173	Severe autosomal recessive muscular dystrophy of childhood - North African type (disorder)	DisGeNET BeFree	0.000537	0.02344	0.1956	1	2	14
IDH3B		33	GO:0061732	mitochondrial acetyl-CoA biosynthetic process from pyruvate	0.0001663	0.009172	0.07437	0.3102	2	8				33	C0030421	Paraganglioma	DisGeNET BeFree	0.0006732	0.02344	0.1956	1	4	161
SDHA		34	GO:0009201	ribonucleoside triphosphate biosynthetic process	0.0001672	0.009172	0.07437	0.3118	5	210				34	C0949541	Hurthle Cell Tumor	DisGeNET BeFree	0.000825	0.02344	0.1956	1	4	170
TSTD1		35	GO:0006164	purine nucleotide biosynthetic process	0.0001875	0.009994	0.08103	0.3498	6	341				35	C1334177	Infiltrating Cervical Carcinoma	DisGeNET BeFree	0.0008845	0.02344	0.1956	1	3	76
NDUFA10		36	GO:0009205	purine ribonucleoside triphosphate metabolic process	0.000199	0.01031	0.08358	0.3711	5	218				36	C0007124	Noninfiltrating Intraductal Carcinoma	DisGeNET BeFree	0.001024	0.02344	0.1956	1	6	470
SLC25A11		37	GO:0009142	nucleoside triphosphate biosynthetic process	0.0002076	0.01046	0.08484	0.3871	5	220				37	C0349788	Arrhythmogenic Right Ventricular Dysplasia	DisGeNET BeFree	0.001027	0.02344	0.1956	1	3	80
UGP2		38	GO:0072522	purine-containing compound biosynthetic process	0.0002159	0.01059	0.08591	0.4026	6	350				38	C0342418	Hypothalamic hamartomas	DisGeNET BeFree	0.001111	0.02344	0.1956	1	2	20
FH		39	GO:0009199	ribonucleoside triphosphate metabolic process	0.0002304	0.01102	0.08932	0.4296	5	225				39	C0221505	Lesion of brain	DisGeNET BeFree	0.001199	0.02344	0.1956	1	4	188
SMS		40	GO:0009144	purine nucleoside triphosphate metabolic process	0.00024	0.01119	0.09073	0.4476	5	227				40	C0003507	Aortic Valve Stenosis	DisGeNET BeFree	0.001222	0.02344	0.1956	1	4	189
COX14		41	GO:0046487	glyoxylate metabolic process	0.0002665	0.01183	0.09589	0.497	2	10				41	C0853662	Oestrogen deficiency	DisGeNET BeFree	0.001224	0.02344	0.1956	1	3	85
PDE4DIP		42	GO:0002934	desmosome organization	0.0002665	0.01183	0.09589	0.497	2	10				42	C0029089	Ophthalmoplegia	DisGeNET BeFree	0.001472	0.02344	0.1956	1	2	23
BZW2		43	GO:0032787	monocarboxylic acid metabolic process	0.0002727	0.01183	0.09589	0.5085	8	692				43	C0022541	Kearns-Sayre syndrome	DisGeNET BeFree	0.001472	0.02344	0.1956	1	2	23
CISD1		44	GO:0009117	nucleotide metabolic process	0.0002975	0.01261	0.1022	0.5548	8	701				44	C1708353	Hereditary Paraganglioma-Pheochromocytoma Syndrome	DisGeNET Curated	0.001472	0.02344	0.1956	1	2	23
ETFB		45	GO:0055085	transmembrane transport	0.0003155	0.01307	0.106	0.5884	13	1794				45	C0750974	Brain Tumor, Primary	DisGeNET BeFree	0.001585	0.02344	0.1956	1	3	93
MPC2		46	GO:0006753	nucleoside phosphate metabolic process	0.0003241	0.01314	0.1065	0.6044	8	710				46	C0022579	Keratoderma	DisGeNET BeFree	0.001603	0.02344	0.1956	1	2	24
CYC1		47	GO:0034220	ion transmembrane transport	0.0003329	0.01321	0.1071	0.6209	12	1562				47	C0024776	Maple Syrup Urine Disease	DisGeNET BeFree	0.001603	0.02344	0.1956	1	2	24
NDUFV1		48	GO:0006120	mitochondrial electron transport, NADH to ubiquinone	0.00036	0.01399	0.1134	0.6714	3	56				48	C0037315	Sleep Apnea Syndromes	DisGeNET BeFree	0.001685	0.02344	0.1956	1	3	95
KRT8		49	GO:0046395	carboxylic acid catabolic process	0.000381	0.01421	0.1152	0.7107	5	251				49	C0016952	Galactosemias	DisGeNET BeFree	0.00174	0.02344	0.1956	1	2	25
IDH2		50	GO:0009141	nucleoside triphosphate metabolic process	0.000381	0.01421	0.1152	0.7107	5	251				50	C4704874	Mammary Carcinoma, Human	DisGeNET Curated	0.001801	0.02344	0.1956	1	6	525
SLC25A4		51	GO:0090407	organophosphate biosynthetic process	0.000439	0.01588	0.1288	0.8187	8	743				51	C1257931	Mammary Neoplasms, Human	DisGeNET Curated	0.001801	0.02344	0.1956	1	6	525
		52	GO:0009150	purine ribonucleotide metabolic process	0.0004429	0.01588	0.1288	0.826	7	563				52	C1458155	Mammary Neoplasms	DisGeNET Curated	0.001836	0.02344	0.1956	1	6	527
		53	GO:0034113	heterotypic cell-cell adhesion	0.000486	0.0171	0.1387	0.9065	3	62				53	C0410174	Fukuyama Type Congenital Muscular Dystrophy	DisGeNET BeFree	0.002029	0.02344	0.1956	1	2	27
		54	GO:0009259	ribonucleotide metabolic process	0.0005454	0.01884	0.1527	1	7	583				54	C0678222	Breast Carcinoma	DisGeNET Curated	0.002037	0.02344	0.1956	1	6	538
		55	GO:0019693	ribose phosphate metabolic process	0.0005973	0.02025	0.1642	1	7	592				55	C0036572	Seizures	DisGeNET Curated	0.002062	0.02344	0.1956	1	4	218
		56	GO:0015711	organic anion transport	0.0006366	0.02116	0.1716	1	6	429				56	C1449563	Cardiomyopathy, Familial Idiopathic	DisGeNET BeFree	0.002274	0.02344	0.1956	1	7	746
		57	GO:0006163	purine nucleotide metabolic process	0.0006467	0.02116	0.1716	1	7	600				57	C3472608	Micropapillary carcinoma	DisGeNET BeFree	0.00234	0.02344	0.1956	1	2	29
		58	GO:1905039	carboxylic acid transmembrane transport	0.0007032	0.02152	0.1745	1	4	163				58	C1837206	Cryohydrocytosis, Stomatin-Deficient, with Mental Retardation, Seizures, Cataracts, and Massive Hepatosplenomegaly	DisGeNET Curated	0.002484	0.02344	0.1956	1	1	1
		59	GO:0072350	tricarboxylic acid metabolic process	0.0007039	0.02152	0.1745	1	2	16				59	C0431108	Anaplastic Oligoastrocytoma	DisGeNET Curated	0.002484	0.02344	0.1956	1	1	1
		60	GO:0010452	histone H3-K36 methylation	0.0007039	0.02152	0.1745	1	2	16				60	C0744848	hepatitis cryptogenic	DisGeNET BeFree	0.002484	0.02344	0.1956	1	1	1
		61	GO:0006086	acetyl-CoA biosynthetic process from pyruvate	0.0007039	0.02152	0.1745	1	2	16				61	606812	FUMARASE DEFICIENCY	OMIM MedGen	0.002484	0.02344	0.1956	1	1	1
		62	GO:1903825	organic acid transmembrane transport	0.0007194	0.02164	0.1755	1	4	164				62	cv:C1843896	Arrhythmogenic right ventricular dysplasia 8	Clinical Variations	0.002484	0.02344	0.1956	1	1	1
		63	GO:0072521	purine-containing compound metabolic process	0.0007919	0.02321	0.1882	1	7	621				63	cv:C0017922	Glycogen storage disease type III	Clinical Variations	0.002484	0.02344	0.1956	1	1	1
		64	GO:0015867	ATP transport	0.0007964	0.02321	0.1882	1	2	17				64	618850	HYPERVALINEMIA AND HYPERLEUCINE-ISOLEUCINEMIA	OMIM MedGen	0.002484	0.02344	0.1956	1	1	1
		65	GO:0044282	small molecule catabolic process	0.0008358	0.02398	0.1944	1	6	452				65	617525	ERYTHROKERATODERMIA VARIABILIS ET PROGRESSIVA 3	OMIM MedGen	0.002484	0.02344	0.1956	1	1	1
		66	GO:0086001	cardiac muscle cell action potential	0.0009159	0.02588	0.2099	1	3	77				66	C0410165	X-linked muscular dystrophy with abnormal dystrophin	DisGeNET BeFree	0.002484	0.02344	0.1956	1	1	1
		67	GO:0006635	fatty acid beta-oxidation	0.0009867	0.02747	0.2227	1	3	79				67	C3150898	CARDIOMYOPATHY, DILATED, 1GG	DisGeNET Curated	0.002484	0.02344	0.1956	1	1	1
		68	GO:0009083	branched-chain amino acid catabolic process	0.001107	0.03037	0.2463	1	2	20				68	cv:C1855008	Mitochondrial complex II deficiency	Clinical Variations	0.002484	0.02344	0.1956	1	1	1
		69	GO:0010232	vascular transport	0.001348	0.03644	0.2954	1	3	88				69	C1851936	Paroxysmal choreoathetosis	DisGeNET Curated	0.002484	0.02344	0.1956	1	1	1
		70	GO:1901606	alpha-amino acid catabolic process	0.001438	0.03706	0.3005	1	3	90				70	C2936915	Amylo-1,6-glucosidase deficiency	DisGeNET Curated	0.002484	0.02344	0.1956	1	1	1
		71	GO:0009081	branched-chain amino acid metabolic process	0.001468	0.03706	0.3005	1	2	23				71	C0236788	Bipolar II disorder	DisGeNET Curated	0.002484	0.02344	0.1956	1	1	1
		72	GO:0051503	adenine nucleotide transport	0.001468	0.03706	0.3005	1	2	23				72	C2931244	Craniometaphyseal dysplasia, autosomal recessive type	DisGeNET Curated	0.002484	0.02344	0.1956	1	1	1
		73	GO:0006085	acetyl-CoA biosynthetic process	0.001468	0.03706	0.3005	1	2	23				73	C3844818	Attention Deficit Hyper Activity	DisGeNET BeFree	0.002484	0.02344	0.1956	1	1	1
		74	GO:0050708	regulation of protein secretion	0.001471	0.03706	0.3005	1	5	339				74	C3549862	Renal cell carcinoma, solitary papillary type 2 (about 20% of patients)	DisGeNET Curated	0.002484	0.02344	0.1956	1	1	1
		75	GO:0046034	ATP metabolic process	0.001568	0.03872	0.3139	1	5	344				75	C3549861	Cutaneous leiomyosarcoma (less common)	DisGeNET Curated	0.002484	0.02344	0.1956	1	1	1
		76	GO:0006520	cellular amino acid metabolic process	0.001588	0.03872	0.3139	1	5	345				76	C3549860	Uterine leiomyosarcoma (less common)	DisGeNET Curated	0.002484	0.02344	0.1956	1	1	1
		77	GO:0015868	purine ribonucleotide transport	0.001599	0.03872	0.3139	1	2	24				77	618464	PARAGANGLIOMAS 6	OMIM MedGen	0.002484	0.02344	0.1956	1	1	1
		78	GO:0034637	cellular carbohydrate biosynthetic process	0.00163	0.03896	0.3159	1	3	94				78	C1863093	Alopecia congenita keratosis palmoplantaris	DisGeNET Curated	0.002484	0.02344	0.1956	1	1	1
		79	GO:0006812	cation transport	0.001734	0.04092	0.3318	1	10	1376				79	cv:CN293394	Mitochondrial complex 4 deficiency, nuclear type 10	Clinical Variations	0.002484	0.02344	0.1956	1	1	1
		80	GO:0015865	purine nucleotide transport	0.001876	0.04374	0.3547	1	2	26				80	C4310676	MITOCHONDRIAL DNA DEPLETION SYNDROME 12A (CARDIOMYOPATHIC TYPE), AUTOSOMAL DOMINANT	DisGeNET Curated	0.002484	0.02344	0.1956	1	1	1
		81	GO:0050796	regulation of insulin secretion	0.001988	0.04552	0.3691	1	4	216				81	C3492932	Lactic Acidosis, Congenital Infantile, Due To Lad Deficiency	DisGeNET Curated	0.002484	0.02344	0.1956	1	1	1
		82	GO:0033108	mitochondrial respiratory chain complex assembly	0.002002	0.04552	0.3691	1	3	101				82	241550	HYPOPLASTIC LEFT HEART SYNDROME 1	OMIM MedGen	0.002484	0.02344	0.1956	1	1	1
		83	GO:0000002	mitochondrial genome maintenance	0.002176	0.04888	0.3964	1	2	28				83	cv:C2931835	Deficiency of pyrroline-5-carboxylate reductase	Clinical Variations	0.002484	0.02344	0.1956	1	1	1
														84	C4721648	Stage I Esophageal Squamous Cell Carcinoma AJCC v7	DisGeNET BeFree	0.002484	0.02344	0.1956	1	1	1
														85	268210	RHABDOMYOSARCOMA, EMBRYONAL, 1	OMIM MedGen	0.002484	0.02344	0.1956	1	1	1
														86	cv:C4748796	Mitochondrial complex 1 deficiency, nuclear type 22	Clinical Variations	0.002484	0.02344	0.1956	1	1	1
														87	C3278155	GLUTARIC ACIDEMIA IIB	DisGeNET Curated	0.002484	0.02344	0.1956	1	1	1
														88	619208		OMIM MedGen	0.002484	0.02344	0.1956	1	1	1
														89	619209		OMIM MedGen	0.002484	0.02344	0.1956	1	1	1
														90	cv:C0949506	Porokeratosis of Mibelli	Clinical Variations	0.002484	0.02344	0.1956	1	1	1
														91	cv:C1708350	Hereditary leiomyomatosis and renal cell cancer	Clinical Variations	0.002484	0.02344	0.1956	1	1	1
														92	C1333084	Colon Neuroendocrine Tumor G1	DisGeNET BeFree	0.002484	0.02344	0.1956	1	1	1
														93	cv:C3553859	Epilepsy, idiopathic generalized, susceptibility to, 12	Clinical Variations	0.002484	0.02344	0.1956	1	1	1
														94	186100	SYNDACTYLY, TYPE III	OMIM MedGen	0.002484	0.02344	0.1956	1	1	1
														95	cv:CN295069	Combined oxidative phosphorylation deficiency 50	Clinical Variations	0.002484	0.02344	0.1956	1	1	1
														96	cv:C3809553	Mitochondrial complex III deficiency, nuclear type 6	Clinical Variations	0.002484	0.02344	0.1956	1	1	1
														97	619259		OMIM MedGen	0.002484	0.02344	0.1956	1	1	1
														98	614847	EPILEPSY, IDIOPATHIC GENERALIZED, SUSCEPTIBILITY TO, 12	OMIM MedGen	0.002484	0.02344	0.1956	1	1	1
														99	C0409939	Osteoarthritis of glenohumeral joint	DisGeNET BeFree	0.002484	0.02344	0.1956	1	1	1
														100	cv:C3150692	Amyotrophic lateral sclerosis type 12	Clinical Variations	0.002484	0.02344	0.1956	1	1	1
														101	C0854771	Stage I Esophageal Squamous Cell Carcinoma	DisGeNET BeFree	0.002484	0.02344	0.1956	1	1	1
														102	cv:C4084840	Fanconi anemia, complementation group T	Clinical Variations	0.002484	0.02344	0.1956	1	1	1
														103	310200	MUSCULAR DYSTROPHY, DUCHENNE TYPE	OMIM MedGen	0.002484	0.02344	0.1956	1	1	1
														104	C0349477	Transient neonatal hypothyroidism	DisGeNET BeFree	0.002484	0.02344	0.1956	1	1	1
														105	cv:C4551854	Hypoplastic left heart syndrome 1	Clinical Variations	0.002484	0.02344	0.1956	1	1	1
														106	cv:C4748753	Mitochondrial complex 1 deficiency, nuclear type 4	Clinical Variations	0.002484	0.02344	0.1956	1	1	1
														107	cv:C4479619	Erythrokeratodermia variabilis et progressiva 3	Clinical Variations	0.002484	0.02344	0.1956	1	1	1
														108	cv:C0342770	Fumarase deficiency	Clinical Variations	0.002484	0.02344	0.1956	1	1	1
														109	C1861366	SYNDACTYLY, TYPE III	DisGeNET Curated	0.002484	0.02344	0.1956	1	1	1
														110	cv:C1842534	GLUT1 deficiency syndrome 2	Clinical Variations	0.002484	0.02344	0.1956	1	1	1
														111	C1832855	CHOREOATHETOSIS/SPASTICITY, EPISODIC	DisGeNET Curated	0.002484	0.02344	0.1956	1	1	1
														112	cv:C0339573	Primary open angle glaucoma	Clinical Variations	0.002484	0.02344	0.1956	1	1	1
														113	218400	CRANIOMETAPHYSEAL DYSPLASIA, AUTOSOMAL RECESSIVE	OMIM MedGen	0.002484	0.02344	0.1956	1	1	1
														114	C0553668	Labored breathing	DisGeNET BeFree	0.002484	0.02344	0.1956	1	1	1
														115	C1836460	Progressive External Ophthalmoplegia with Mitochondrial DNA Deletions, Autosomal Dominant, 2	DisGeNET Curated	0.002484	0.02344	0.1956	1	1	1
														116	C4554215	Duchenne or Becker muscular dystrophy	DisGeNET Curated	0.002484	0.02344	0.1956	1	1	1
														117	618744	EPILEPTIC ENCEPHALOPATHY, EARLY INFANTILE, 83	OMIM MedGen	0.002484	0.02344	0.1956	1	1	1
														118	601042	DYSTONIA 9	OMIM MedGen	0.002484	0.02344	0.1956	1	1	1
														119	175800	POROKERATOSIS 1, MULTIPLE TYPES	OMIM MedGen	0.002484	0.02344	0.1956	1	1	1
														120	607655	SKIN FRAGILITY-WOOLLY HAIR SYNDROME	OMIM MedGen	0.002484	0.02344	0.1956	1	1	1
														121	C3150909	D-2-HYDROXYGLUTARIC ACIDURIA 2	DisGeNET Curated	0.002484	0.02344	0.1956	1	1	1
														122	cv:C1847501	GLUT1 deficiency syndrome	Clinical Variations	0.002484	0.02344	0.1956	1	1	1
														123	606777	GLUT1 DEFICIENCY SYNDROME 1	OMIM MedGen	0.002484	0.02344	0.1956	1	1	1
														124	C4748753	MITOCHONDRIAL COMPLEX I DEFICIENCY, NUCLEAR TYPE 4	DisGeNET Curated	0.002484	0.02344	0.1956	1	1	1
														125	cv:C0812437	Oculodentodigital dysplasia	Clinical Variations	0.002484	0.02344	0.1956	1	1	1
														126	cv:C3150909	D-2-hydroxyglutaric aciduria 2	Clinical Variations	0.002484	0.02344	0.1956	1	1	1
														127	C1861366	SYNDACTYLY, TYPE III	DisGeNET BeFree	0.002484	0.02344	0.1956	1	1	1
														128	C1847501	Glut1 Deficiency Syndrome	DisGeNET Curated	0.002484	0.02344	0.1956	1	1	1
														129	246900	DIHYDROLIPOAMIDE DEHYDROGENASE DEFICIENCY	OMIM MedGen	0.002484	0.02344	0.1956	1	1	1
														130	C0543816	Progressive cardiomyopathic lentiginosis syndrome	DisGeNET BeFree	0.002484	0.02344	0.1956	1	1	1
														131	C1832855	CHOREOATHETOSIS/SPASTICITY, EPISODIC	DisGeNET BeFree	0.002484	0.02344	0.1956	1	1	1
														132	cv:CN296311	NEURODEGENERATION WITH ATAXIA AND LATE-ONSET OPTIC ATROPHY	Clinical Variations	0.002484	0.02344	0.1956	1	1	1
														133	C1864826	Epidermolysis bullosa, lethal acantholytic	DisGeNET BeFree	0.002484	0.02344	0.1956	1	1	1
														134	C4551966	GLUT1 DEFICIENCY SYNDROME 1	DisGeNET Curated	0.002484	0.02344	0.1956	1	1	1
														135	C0342770	Fumarase deficiency	DisGeNET Curated	0.002484	0.02344	0.1956	1	1	1
														136	C3668940	Dmd-Associated Dilated Cardiomyopathy	DisGeNET Curated	0.002484	0.02344	0.1956	1	1	1
														137	618243	MITOCHONDRIAL COMPLEX I DEFICIENCY, NUCLEAR TYPE 22	OMIM MedGen	0.002484	0.02344	0.1956	1	1	1
														138	C1852127	KERATOSIS PALMOPLANTARIS STRIATA II	DisGeNET Curated	0.002484	0.02344	0.1956	1	1	1
														139	C4014393	CARDIOMYOPATHY, DILATED, WITH WOOLLY HAIR, KERATODERMA, AND TOOTH AGENESIS	DisGeNET Curated	0.002484	0.02344	0.1956	1	1	1
														140	164200	OCULODENTODIGITAL DYSPLASIA	OMIM MedGen	0.002484	0.02344	0.1956	1	1	1
														141	C4748796	MITOCHONDRIAL COMPLEX I DEFICIENCY, NUCLEAR TYPE 22	DisGeNET Curated	0.002484	0.02344	0.1956	1	1	1
														142	C4023512	Myoclonic absences	DisGeNET BeFree	0.002484	0.02344	0.1956	1	1	1
														143	C3553859	EPILEPSY, IDIOPATHIC GENERALIZED, SUSCEPTIBILITY TO, 12	DisGeNET Curated	0.002484	0.02344	0.1956	1	1	1
														144	cv:C1837206	Stomatin-deficient cryohydrocytosis with neurologic defects	Clinical Variations	0.002484	0.02344	0.1956	1	1	1
														145	cv:C1864826	Lethal acantholytic epidermolysis bullosa	Clinical Variations	0.002484	0.02344	0.1956	1	1	1
														146	cv:C1861366	Syndactyly type 3	Clinical Variations	0.002484	0.02344	0.1956	1	1	1
														147	C3279992	PARAGANGLIOMAS 5	DisGeNET Curated	0.002484	0.02344	0.1956	1	1	1
														148	cv:C5193112	Paragangliomas 6	Clinical Variations	0.002484	0.02344	0.1956	1	1	1
														149	C0346064	Cutaneous leiomyoma	DisGeNET BeFree	0.002484	0.02344	0.1956	1	1	1
														150	C0346067	Cutaneous Leiomyosarcoma	DisGeNET BeFree	0.002484	0.02344	0.1956	1	1	1
														151	C2875313	Severe [Duchenne] muscular dystrophy	DisGeNET BeFree	0.002484	0.02344	0.1956	1	1	1
														152	cv:C4551966	GLUT1 deficiency syndrome 1	Clinical Variations	0.002484	0.02344	0.1956	1	1	1
														153	612126	GLUT1 DEFICIENCY SYNDROME 2	OMIM MedGen	0.002484	0.02344	0.1956	1	1	1
														154	cv:C1832855	Dystonia 9	Clinical Variations	0.002484	0.02344	0.1956	1	1	1
														155	cv:C5231487	Developmental and epileptic encephalopathy, 83	Clinical Variations	0.002484	0.02344	0.1956	1	1	1
														156	cv:C3151468	autosomal dominant palmoplantar keratoderma and congenital alopecia	Clinical Variations	0.002484	0.02344	0.1956	1	1	1
														157	C0267494	Chilaiditi Syndrome	DisGeNET BeFree	0.002484	0.02344	0.1956	1	1	1
														158	612572	RETINITIS PIGMENTOSA 46	OMIM MedGen	0.002484	0.02344	0.1956	1	1	1
														159	C1849385	Rhabdomyosarcoma 1	DisGeNET Curated	0.002484	0.02344	0.1956	1	1	1
														160	613435	AMYOTROPHIC LATERAL SCLEROSIS 12	OMIM MedGen	0.002484	0.02344	0.1956	1	1	1
														161	150800	HEREDITARY LEIOMYOMATOSIS AND RENAL CELL CANCER	OMIM MedGen	0.002484	0.02344	0.1956	1	1	1
														162	cv:C1852127	Keratosis palmoplantaris striata II	Clinical Variations	0.002484	0.02344	0.1956	1	1	1
														163	C0006112	Brain Diseases, Metabolic	DisGeNET BeFree	0.002484	0.02344	0.1956	1	1	1
														164	616435	FANCONI ANEMIA, COMPLEMENTATION GROUP T	OMIM MedGen	0.002484	0.02344	0.1956	1	1	1
														165	C3809553	MITOCHONDRIAL COMPLEX III DEFICIENCY, NUCLEAR TYPE 6	DisGeNET Curated	0.002484	0.02344	0.1956	1	1	1
														166	232400	GLYCOGEN STORAGE DISEASE III	OMIM MedGen	0.002484	0.02344	0.1956	1	1	1
														167	cv:C4310676	Mitochondrial DNA depletion syndrome 12a (cardiomyopathic type), autosomal dominant	Clinical Variations	0.002484	0.02344	0.1956	1	1	1
														168	cv:CN295313	ERYTHROKERATODERMIA VARIABILIS ET PROGRESSIVA 7	Clinical Variations	0.002484	0.02344	0.1956	1	1	1
														169	cv:CN295312	Olmsted syndrome 2	Clinical Variations	0.002484	0.02344	0.1956	1	1	1
														170	cv:C4014393	Cardiomyopathy, dilated, with woolly hair, keratoderma, and tooth agenesis	Clinical Variations	0.002484	0.02344	0.1956	1	1	1
														171	C1843292	Skin Fragility-Woolly Hair Syndrome	DisGeNET Curated	0.002484	0.02344	0.1956	1	1	1
														172	104100	PALMOPLANTAR KERATODERMA AND CONGENITAL ALOPECIA 1	OMIM MedGen	0.002484	0.02344	0.1956	1	1	1
														173	252011	MITOCHONDRIAL COMPLEX II DEFICIENCY	OMIM MedGen	0.002484	0.02344	0.1956	1	1	1
														174	C1968739	Glycogen Storage Disease IIIA	DisGeNET BeFree	0.002484	0.02344	0.1956	1	1	1
														175	C1708350	Hereditary Leiomyomatosis and Renal Cell Cancer	DisGeNET Curated	0.002484	0.02344	0.1956	1	1	1
														176	612908	KERATOSIS PALMOPLANTARIS STRIATA II	OMIM MedGen	0.002484	0.02344	0.1956	1	1	1
														177	C0423640	Right Flank Pain	DisGeNET BeFree	0.002484	0.02344	0.1956	1	1	1
														178	618225	MITOCHONDRIAL COMPLEX I DEFICIENCY, NUCLEAR TYPE 4	OMIM MedGen	0.002484	0.02344	0.1956	1	1	1
														179	cv:C1843292	Skin fragility-woolly hair-palmoplantar keratoderma syndrome	Clinical Variations	0.002484	0.02344	0.1956	1	1	1
														180	608885	STOMATIN-DEFICIENT CRYOHYDROCYTOSIS WITH NEUROLOGIC DEFECTS	OMIM MedGen	0.002484	0.02344	0.1956	1	1	1
														181	C2749477	Oculodentodigital Dysplasia, Autosomal Recessive	DisGeNET Curated	0.002484	0.02344	0.1956	1	1	1
														182	C4551854	HYPOPLASTIC LEFT HEART SYNDROME 1	DisGeNET Curated	0.002484	0.02344	0.1956	1	1	1
														183	cv:C1836460	Autosomal dominant progressive external ophthalmoplegia with mitochondrial DNA deletions 2	Clinical Variations	0.002484	0.02344	0.1956	1	1	1
														184	cv:CN043137	Maple syrup urine disease, type 3	Clinical Variations	0.002484	0.02344	0.1956	1	1	1
														185	C1834055	Underdeveloped nasal alae	DisGeNET BeFree	0.002484	0.02344	0.1956	1	1	1
														186	cv:C2931244	Craniometaphyseal dysplasia, autosomal recessive	Clinical Variations	0.002484	0.02344	0.1956	1	1	1
														187	619025		OMIM MedGen	0.002484	0.02344	0.1956	1	1	1
														188	cv:C3150898	Dilated cardiomyopathy 1GG	Clinical Variations	0.002484	0.02344	0.1956	1	1	1
														189	cv:CN043595	Dystrophinopathies	Clinical Variations	0.002484	0.02344	0.1956	1	1	1
														190	C4087475	Reed syndrome	DisGeNET BeFree	0.002484	0.02344	0.1956	1	1	1
														191	cv:C0917713	Becker muscular dystrophy	Clinical Variations	0.002484	0.02344	0.1956	1	1	1
														192	C1854063	Cardiomyopathy dilated with Woolly hair and keratoderma	DisGeNET BeFree	0.002484	0.02344	0.1956	1	1	1
														193	cv:C0013264	Duchenne muscular dystrophy	Clinical Variations	0.002484	0.02344	0.1956	1	1	1
														194	cv:C3279992	Paragangliomas 5	Clinical Variations	0.002484	0.02344	0.1956	1	1	1
														195	C3149117	GLUT1 DEFICIENCY SYNDROME 1, AUTOSOMAL RECESSIVE	DisGeNET Curated	0.002484	0.02344	0.1956	1	1	1
														196	C4084840	FANCONI ANEMIA, COMPLEMENTATION GROUP T	DisGeNET BeFree	0.002484	0.02344	0.1956	1	1	1
														197	619053		OMIM MedGen	0.002484	0.02344	0.1956	1	1	1
														198	239510	HYPERPROLINEMIA, TYPE II	OMIM MedGen	0.002484	0.02344	0.1956	1	1	1
														199	cv:C3668940	Dilated cardiomyopathy 3B	Clinical Variations	0.002484	0.02344	0.1956	1	1	1
														200	C0259782	Telangiectatic osteosarcoma	DisGeNET BeFree	0.002484	0.02344	0.1956	1	1	1

## Sheet: Heart CM vs Placenta STB
Table 8A. List of commonly expressed genes between fetal heart cardiomyocytes and placenta syncytiotrophoblasts		Table 8B. Functional enrichment analysis for GO Biological Processes using ToppGene – ToppFun of commonly expressed genes between fetal heart cardiomyocytes and placenta syncytiotrophoblasts										Table 8C. Functional enrichment analysis for Mouse Phenotypes using ToppGene – ToppFun of commonly expressed genes between fetal heart cardiomyocytes and placenta syncytiotrophoblasts										Table 8D. Functional enrichment analysis for Human Disease Phenotypes using ToppGene – ToppFun of commonly expressed genes between fetal heart cardiomyocytes and placenta syncytiotrophoblasts
Gene List		GO Biological Process										Mouse Phenotype										Disease Phenotype
SMIM5			ID	Name	pValue	FDR B&H	FDR B&Y	Bonferroni	Genes from Input	Genes in Annotation			ID	Name	pValue	FDR B&H	FDR B&Y	Bonferroni	Genes from Input	Genes in Annotation			ID	Name	Source	pValue	FDR B&H	FDR B&Y	Bonferroni	Genes from Input	Genes in Annotation
ESRRG		1	GO:0003013	circulatory system process	6.057e-05	0.03031	0.2236	0.05445	6	704		1	MP:0010636	bundle branch block	2.513e-05	0.004641	0.032	0.01392	3	43		1	C0024117	Chronic Obstructive Airway Disease	DisGeNET BeFree	1.478e-05	0.008349	0.0653	0.02068	8	1213
HOPX		2	GO:0030953	astral microtubule organization	6.743e-05	0.03031	0.2236	0.06062	2	12		2	MP:0010560	intraventricular block	2.513e-05	0.004641	0.032	0.01392	3	43		2	C0521857	Increased drug resistance	DisGeNET BeFree	1.483e-05	0.008349	0.0653	0.02075	3	47
CYP2J2												3	MP:0010392	prolonged QRS complex duration	2.513e-05	0.004641	0.032	0.01392	3	43		3	C4722172	Primary differentiated carcinoma of thyroid gland	DisGeNET BeFree	2.319e-05	0.008349	0.0653	0.03245	4	167
KRT19												4	MP:0003898	abnormal QRS complex	8.336e-05	0.01155	0.07961	0.04618	3	64		4	C0028880	Odontogenic Tumors	DisGeNET BeFree	2.387e-05	0.008349	0.0653	0.0334	3	55
ABHD11												5	MP:0010559	heart block	0.0003624	0.04016	0.2769	0.2008	3	105		5	C1561643	Chronic Kidney Diseases	DisGeNET BeFree	4.263e-05	0.01193	0.09329	0.05964	7	1006
WEE1																						6	C0346979	Secondary malignant neoplasm of bone marrow	DisGeNET BeFree	6.645e-05	0.01365	0.1067	0.09296	2	12
SLC38A1																						7	C0521158	Recurrent tumor	DisGeNET BeFree	7.186e-05	0.01365	0.1067	0.1005	6	735
TNFRSF12A																						8	C1449563	Cardiomyopathy, Familial Idiopathic	DisGeNET BeFree	7.803e-05	0.01365	0.1067	0.1092	6	746
FBXO32																						9	C0280100	Solid Neoplasm	DisGeNET BeFree	9.661e-05	0.01377	0.1077	0.1352	7	1144
TACC2																						10	C1337013	Differentiated Thyroid Gland Carcinoma	DisGeNET BeFree	9.842e-05	0.01377	0.1077	0.1377	4	242
GPX3																						11	C0007120	Bronchioloalveolar Adenocarcinoma	DisGeNET BeFree	0.0002051	0.01722	0.1346	0.2869	3	113
DSP																						12	C0016034	Breast Fibrocystic Disease	DisGeNET BeFree	0.0002105	0.01722	0.1346	0.2944	3	114
SLC2A1																						13	C0334299	Carcinoid tumor no ICD-O subtype	DisGeNET BeFree	0.000257	0.01722	0.1346	0.3596	3	122
NPPB																						14	C0345904	Malignant neoplasm of liver	DisGeNET Curated	0.0004014	0.01722	0.1346	0.5616	3	142
EZR																						15	C0023903	Liver neoplasms	DisGeNET Curated	0.0004014	0.01722	0.1346	0.5616	3	142
SMS																						16	C3472608	Micropapillary carcinoma	DisGeNET BeFree	0.0004045	0.01722	0.1346	0.5659	2	29
PDE4DIP																						17	C0007193	Cardiomyopathy, Dilated	DisGeNET BeFree	0.0004127	0.01722	0.1346	0.5774	4	352
BZW2																						18	C0153349	Malignant neoplasm of tongue	DisGeNET BeFree	0.0004354	0.01722	0.1346	0.6092	3	146
HIGD1A																						19	C0020538	Hypertensive disease	DisGeNET BeFree	0.0004676	0.01722	0.1346	0.6542	8	1973
KRT8																						20	C0205647	Follicular adenoma	DisGeNET BeFree	0.0004898	0.01722	0.1346	0.6852	3	152
																						21	C1168401	Squamous cell carcinoma of the head and neck	DisGeNET BeFree	0.0005604	0.01722	0.1346	0.784	7	1519
																						22	C3714651	Follicular Variant Thyroid Gland Papillary Carcinoma	DisGeNET BeFree	0.0006249	0.01722	0.1346	0.8743	2	36
																						23	C0007222	Cardiovascular Diseases	DisGeNET BeFree	0.0006359	0.01722	0.1346	0.8896	7	1551
																						24	C0008497	Choriocarcinoma	DisGeNET BeFree	0.0007736	0.01722	0.1346	1	4	416
																						25	C0278996	Malignant Head and Neck Neoplasm	DisGeNET BeFree	0.0008054	0.01722	0.1346	1	5	747
																						26	C0553723	Squamous cell carcinoma of skin	DisGeNET BeFree	0.0008453	0.01722	0.1346	1	4	426
																						27	C0023893	Liver Cirrhosis, Experimental	DisGeNET Curated	0.0009453	0.01722	0.1346	1	5	774
																						28	C3887461	Head and Neck Carcinoma	DisGeNET BeFree	0.0009958	0.01722	0.1346	1	5	783
																						29	C0011991	Diarrhea	DisGeNET BeFree	0.001003	0.01722	0.1346	1	4	446
																						30	C1837206	Cryohydrocytosis, Stomatin-Deficient, with Mental Retardation, Seizures, Cataracts, and Massive Hepatosplenomegaly	DisGeNET Curated	0.001034	0.01722	0.1346	1	1	1
																						31	C0744848	hepatitis cryptogenic	DisGeNET BeFree	0.001034	0.01722	0.1346	1	1	1
																						32	cv:C1852127	Keratosis palmoplantaris striata II	Clinical Variations	0.001034	0.01722	0.1346	1	1	1
																						33	cv:C1843896	Arrhythmogenic right ventricular dysplasia 8	Clinical Variations	0.001034	0.01722	0.1346	1	1	1
																						34	C0006112	Brain Diseases, Metabolic	DisGeNET BeFree	0.001034	0.01722	0.1346	1	1	1
																						35	C0859920	Hair Follicle Neoplasm	DisGeNET BeFree	0.001034	0.01722	0.1346	1	1	1
																						36	C4520964	Stage I Pancreatic Cancer AJCC v6 and v7	DisGeNET BeFree	0.001034	0.01722	0.1346	1	1	1
																						37	cv:C4014393	Cardiomyopathy, dilated, with woolly hair, keratoderma, and tooth agenesis	Clinical Variations	0.001034	0.01722	0.1346	1	1	1
																						38	C1843292	Skin Fragility-Woolly Hair Syndrome	DisGeNET Curated	0.001034	0.01722	0.1346	1	1	1
																						39	C0085128	Cardiac Output, High	DisGeNET Curated	0.001034	0.01722	0.1346	1	1	1
																						40	C1851936	Paroxysmal choreoathetosis	DisGeNET Curated	0.001034	0.01722	0.1346	1	1	1
																						41	C1562095	Right ventricular systolic dysfunction	DisGeNET BeFree	0.001034	0.01722	0.1346	1	1	1
																						42	C0236788	Bipolar II disorder	DisGeNET Curated	0.001034	0.01722	0.1346	1	1	1
																						43	612908	KERATOSIS PALMOPLANTARIS STRIATA II	OMIM MedGen	0.001034	0.01722	0.1346	1	1	1
																						44	cv:C1843292	Skin fragility-woolly hair-palmoplantar keratoderma syndrome	Clinical Variations	0.001034	0.01722	0.1346	1	1	1
																						45	608885	STOMATIN-DEFICIENT CRYOHYDROCYTOSIS WITH NEUROLOGIC DEFECTS	OMIM MedGen	0.001034	0.01722	0.1346	1	1	1
																						46	cv:C3553859	Epilepsy, idiopathic generalized, susceptibility to, 12	Clinical Variations	0.001034	0.01722	0.1346	1	1	1
																						47	614847	EPILEPSY, IDIOPATHIC GENERALIZED, SUSCEPTIBILITY TO, 12	OMIM MedGen	0.001034	0.01722	0.1346	1	1	1
																						48	C1854063	Cardiomyopathy dilated with Woolly hair and keratoderma	DisGeNET BeFree	0.001034	0.01722	0.1346	1	1	1
																						49	C0005424	Biliary Tract Diseases	DisGeNET BeFree	0.001034	0.01722	0.1346	1	1	1
																						50	C3149117	GLUT1 DEFICIENCY SYNDROME 1, AUTOSOMAL RECESSIVE	DisGeNET Curated	0.001034	0.01722	0.1346	1	1	1
																						51	cv:C1842534	GLUT1 deficiency syndrome 2	Clinical Variations	0.001034	0.01722	0.1346	1	1	1
																						52	C1832855	CHOREOATHETOSIS/SPASTICITY, EPISODIC	DisGeNET Curated	0.001034	0.01722	0.1346	1	1	1
																						53	C1739133	Mucocutaneous herpes simplex	DisGeNET BeFree	0.001034	0.01722	0.1346	1	1	1
																						54	605676	CARDIOMYOPATHY, DILATED, WITH WOOLLY HAIR AND KERATODERMA	OMIM MedGen	0.001034	0.01722	0.1346	1	1	1
																						55	601042	DYSTONIA 9	OMIM MedGen	0.001034	0.01722	0.1346	1	1	1
																						56	C0013404	Dyspnea	DisGeNET Curated	0.001034	0.01722	0.1346	1	1	1
																						57	C1854063	Cardiomyopathy dilated with Woolly hair and keratoderma	DisGeNET Curated	0.001034	0.01722	0.1346	1	1	1
																						58	C1167720	Pancreatic carcinoma stage I	DisGeNET BeFree	0.001034	0.01722	0.1346	1	1	1
																						59	607655	SKIN FRAGILITY-WOOLLY HAIR SYNDROME	OMIM MedGen	0.001034	0.01722	0.1346	1	1	1
																						60	cv:C1847501	GLUT1 deficiency syndrome	Clinical Variations	0.001034	0.01722	0.1346	1	1	1
																						61	606777	GLUT1 DEFICIENCY SYNDROME 1	OMIM MedGen	0.001034	0.01722	0.1346	1	1	1
																						62	cv:C0796160	Syndromic X-linked intellectual disability Snyder type	Clinical Variations	0.001034	0.01722	0.1346	1	1	1
																						63	607450	ARRHYTHMOGENIC RIGHT VENTRICULAR DYSPLASIA, FAMILIAL, 8	OMIM MedGen	0.001034	0.01722	0.1346	1	1	1
																						64	609638	EPIDERMOLYSIS BULLOSA, LETHAL ACANTHOLYTIC	OMIM MedGen	0.001034	0.01722	0.1346	1	1	1
																						65	C1847501	Glut1 Deficiency Syndrome	DisGeNET Curated	0.001034	0.01722	0.1346	1	1	1
																						66	C0543816	Progressive cardiomyopathic lentiginosis syndrome	DisGeNET BeFree	0.001034	0.01722	0.1346	1	1	1
																						67	cv:C1854063	Dilated cardiomyopathy with woolly hair and keratoderma	Clinical Variations	0.001034	0.01722	0.1346	1	1	1
																						68	C1832855	CHOREOATHETOSIS/SPASTICITY, EPISODIC	DisGeNET BeFree	0.001034	0.01722	0.1346	1	1	1
																						69	C1864826	Epidermolysis bullosa, lethal acantholytic	DisGeNET BeFree	0.001034	0.01722	0.1346	1	1	1
																						70	C4551966	GLUT1 DEFICIENCY SYNDROME 1	DisGeNET Curated	0.001034	0.01722	0.1346	1	1	1
																						71	C1852127	KERATOSIS PALMOPLANTARIS STRIATA II	DisGeNET Curated	0.001034	0.01722	0.1346	1	1	1
																						72	C4014393	CARDIOMYOPATHY, DILATED, WITH WOOLLY HAIR, KERATODERMA, AND TOOTH AGENESIS	DisGeNET Curated	0.001034	0.01722	0.1346	1	1	1
																						73	C1843896	Arrhythmogenic Right Ventricular Dysplasia, Familial, 8	DisGeNET Curated	0.001034	0.01722	0.1346	1	1	1
																						74	C0242707	Right Ventricular Dysfunction	DisGeNET Curated	0.001034	0.01722	0.1346	1	1	1
																						75	C4023512	Myoclonic absences	DisGeNET BeFree	0.001034	0.01722	0.1346	1	1	1
																						76	C3553859	EPILEPSY, IDIOPATHIC GENERALIZED, SUSCEPTIBILITY TO, 12	DisGeNET Curated	0.001034	0.01722	0.1346	1	1	1
																						77	cv:C1837206	Stomatin-deficient cryohydrocytosis with neurologic defects	Clinical Variations	0.001034	0.01722	0.1346	1	1	1
																						78	cv:C1864826	Lethal acantholytic epidermolysis bullosa	Clinical Variations	0.001034	0.01722	0.1346	1	1	1
																						79	615821	CARDIOMYOPATHY, DILATED, WITH WOOLLY HAIR, KERATODERMA, AND TOOTH AGENESIS	OMIM MedGen	0.001034	0.01722	0.1346	1	1	1
																						80	C1843292	Skin Fragility-Woolly Hair Syndrome	DisGeNET BeFree	0.001034	0.01722	0.1346	1	1	1
																						81	309583	MENTAL RETARDATION, X-LINKED, SYNDROMIC, SNYDER-ROBINSON TYPE	OMIM MedGen	0.001034	0.01722	0.1346	1	1	1
																						82	cv:C4551966	GLUT1 deficiency syndrome 1	Clinical Variations	0.001034	0.01722	0.1346	1	1	1
																						83	612126	GLUT1 DEFICIENCY SYNDROME 2	OMIM MedGen	0.001034	0.01722	0.1346	1	1	1
																						84	cv:C1832855	Dystonia 9	Clinical Variations	0.001034	0.01722	0.1346	1	1	1
																						85	C0280232	stage, cervical cancer	DisGeNET BeFree	0.001111	0.01815	0.142	1	2	48
																						86	C0349566	Squamous cell carcinoma of tongue	DisGeNET BeFree	0.001116	0.01815	0.142	1	4	459
																						87	C0856742	Post MI	DisGeNET BeFree	0.001134	0.01823	0.1426	1	3	203
																						88	C0018799	Heart Diseases	DisGeNET BeFree	0.001277	0.02029	0.1587	1	4	476
																						89	C0010674	Cystic Fibrosis	DisGeNET BeFree	0.001293	0.02033	0.159	1	5	830
																						90	C0282612	Prostatic Intraepithelial Neoplasias	DisGeNET BeFree	0.00132	0.02052	0.1605	1	3	214
																						91	C0036690	Septicemia	DisGeNET BeFree	0.001421	0.02185	0.1709	1	6	1279
																						92	C0238463	Papillary thyroid carcinoma	DisGeNET BeFree	0.001504	0.02286	0.1788	1	6	1293
																						93	C0598608	Hyperhomocysteinemia	DisGeNET BeFree	0.001524	0.02293	0.1793	1	3	225
																						94	C0007095	Carcinoid Tumor	DisGeNET BeFree	0.001643	0.02446	0.1913	1	3	231
																						95	C0270922	Peripheral demyelinating neuropathy	DisGeNET BeFree	0.00173	0.02511	0.1964	1	2	60
																						96	C0243026	Sepsis	DisGeNET BeFree	0.001808	0.02511	0.1964	1	6	1340
																						97	C0263630	Hypertrophic disorder of skin, unspecified	DisGeNET BeFree	0.001846	0.02511	0.1964	1	2	62
																						98	C1608389	Autoimmune myocarditis	DisGeNET BeFree	0.001905	0.02511	0.1964	1	2	63
																						99	C1861556	Cirrhosis, Familial	DisGeNET Curated	0.002064	0.02511	0.1964	1	1	2
																						100	C4015202	PALMOPLANTAR KERATODERMA AND WOOLLY HAIR	DisGeNET BeFree	0.002064	0.02511	0.1964	1	1	2
																						101	C1864826	Epidermolysis bullosa, lethal acantholytic	DisGeNET Curated	0.002064	0.02511	0.1964	1	1	2
																						102	C1858302	Ectodermal dysplasia/ skin fragility syndrome	DisGeNET Curated	0.002064	0.02511	0.1964	1	1	2
																						103	C4329990	Feline Osteosarcoma	DisGeNET BeFree	0.002064	0.02511	0.1964	1	1	2
																						104	C0393703	Myoclonic Absence Epilepsy	DisGeNET BeFree	0.002064	0.02511	0.1964	1	1	2
																						105	C0740281	Multiple allergies	DisGeNET BeFree	0.002064	0.02511	0.1964	1	1	2
																						106	C3809719	Severe dermatitis, multiple allergies, metabolic wasting syndrome	DisGeNET Curated	0.002064	0.02511	0.1964	1	1	2
																						107	C0014536	Epidural Neoplasms	DisGeNET BeFree	0.002064	0.02511	0.1964	1	1	2
																						108	C0346158	Juvenile fibroadenoma of breast	DisGeNET BeFree	0.002064	0.02511	0.1964	1	1	2
																						109	C0264856	Giant cell myocarditis	DisGeNET BeFree	0.002064	0.02511	0.1964	1	1	2
																						110	cv:C1861556	Familial cirrhosis	Clinical Variations	0.002064	0.02511	0.1964	1	1	2
																						111	C1858302	Ectodermal dysplasia/ skin fragility syndrome	DisGeNET BeFree	0.002064	0.02511	0.1964	1	1	2
																						112	C1842534	DYSTONIA 18 (disorder)	DisGeNET Curated	0.002064	0.02511	0.1964	1	1	2
																						113	C0349578	Complex Endometrial Hyperplasia	DisGeNET BeFree	0.002064	0.02511	0.1964	1	1	2
																						114	C0442876	Occult carcinoma	DisGeNET BeFree	0.002064	0.02511	0.1964	1	1	2
																						115	215600	CIRRHOSIS, FAMILIAL	OMIM MedGen	0.002064	0.02511	0.1964	1	1	2
																						116	C0021670	insulinoma	DisGeNET BeFree	0.00213	0.02569	0.2009	1	3	253
																						117	C0018801	Heart failure	DisGeNET BeFree	0.00219	0.02604	0.2037	1	6	1391
																						118	C0474808	Follicular neoplasm	DisGeNET BeFree	0.002215	0.02604	0.2037	1	2	68
																						119	C0025281	Meniere Disease	DisGeNET BeFree	0.002215	0.02604	0.2037	1	2	68
																						120	C2931852	Clear-cell metastatic renal cell carcinoma	DisGeNET BeFree	0.002252	0.02626	0.2054	1	3	258
																						121	C0149782	Squamous cell carcinoma of lung	DisGeNET BeFree	0.002731	0.03158	0.247	1	4	586
																						122	C4707237	Striate palmoplantar keratoderma	DisGeNET Curated	0.003095	0.0316	0.2472	1	1	3
																						123	C0751349	Myoclonus, Eyelid	DisGeNET BeFree	0.003095	0.0316	0.2472	1	1	3
																						124	C0238232	Polyp of larynx	DisGeNET BeFree	0.003095	0.0316	0.2472	1	1	3
																						125	C0038987	Sweat Gland Neoplasms	DisGeNET BeFree	0.003095	0.0316	0.2472	1	1	3
																						126	C1868263	Platelet Aggregation, Spontaneous	DisGeNET BeFree	0.003095	0.0316	0.2472	1	1	3
																						127	C0432526	Desmoplastic trichoepithelioma	DisGeNET BeFree	0.003095	0.0316	0.2472	1	1	3
																						128	C0272048	stomatocytic anemia	DisGeNET Curated	0.003095	0.0316	0.2472	1	1	3
																						129	C3809719	Severe dermatitis, multiple allergies, metabolic wasting syndrome	DisGeNET BeFree	0.003095	0.0316	0.2472	1	1	3
																						130	C1869117	Paroxysmal nonkinesigenic dyskinesia	DisGeNET Curated	0.003095	0.0316	0.2472	1	1	3
																						131	C4021800	Abnormality of dental enamel	DisGeNET BeFree	0.003095	0.0316	0.2472	1	1	3
																						132	C1167782	Lung hyperinflation	DisGeNET BeFree	0.003095	0.0316	0.2472	1	1	3
																						133	C4744700	Locally Advanced Pancreatic Adenocarcinoma	DisGeNET BeFree	0.003095	0.0316	0.2472	1	1	3
																						134	C3495530	Congenital alopecia X-linked	DisGeNET BeFree	0.003095	0.0316	0.2472	1	1	3
																						135	C0265992	alopecia congenita	DisGeNET BeFree	0.003095	0.0316	0.2472	1	1	3
																						136	C1832600	Naxos disease	DisGeNET BeFree	0.003095	0.0316	0.2472	1	1	3
																						137	C0677598	Stomatocytosis Result	DisGeNET Curated	0.003095	0.0316	0.2472	1	1	3
																						138	C0393819	Polyradiculoneuropathy, Chronic Inflammatory Demyelinating	DisGeNET BeFree	0.003202	0.03246	0.2539	1	2	82
																						139	C0242383	Age related macular degeneration	DisGeNET BeFree	0.003271	0.03292	0.2575	1	4	616
																						140	C0038454	Cerebrovascular accident	DisGeNET BeFree	0.003375	0.03373	0.2638	1	6	1515
																						141	C0206704	Carcinoma, Large Cell	DisGeNET BeFree	0.003515	0.03488	0.2728	1	2	86
																						142	C0022658	Kidney Diseases	DisGeNET BeFree	0.003784	0.0354	0.2769	1	5	1060
																						143	C0476089	Endometrial Carcinoma	DisGeNET BeFree	0.003846	0.0354	0.2769	1	6	1555
																						144	C0003504	Aortic Valve Insufficiency	DisGeNET BeFree	0.003852	0.0354	0.2769	1	3	312
																						145	C0029408	Degenerative polyarthritis	DisGeNET Curated	0.004097	0.0354	0.2769	1	2	93
																						146	C0086743	Osteoarthrosis Deformans	DisGeNET Curated	0.004097	0.0354	0.2769	1	2	93
																						147	C0018802	Congestive heart failure	DisGeNET BeFree	0.0041	0.0354	0.2769	1	6	1575
																						148	C4727877	Epilepsy with myoclonic-atonic seizures	DisGeNET BeFree	0.004124	0.0354	0.2769	1	1	4
																						149	C2044987	Cervical Glandular Intraepithelial Neoplasia	DisGeNET BeFree	0.004124	0.0354	0.2769	1	1	4
																						150	C0741585	BODY ACHE	DisGeNET BeFree	0.004124	0.0354	0.2769	1	1	4
																						151	C0151295	Mononeuritis Multiplex	DisGeNET BeFree	0.004124	0.0354	0.2769	1	1	4
																						152	C0032787	Postoperative Complications	DisGeNET Curated	0.004124	0.0354	0.2769	1	1	4
																						153	C0796160	MENTAL RETARDATION, X-LINKED, SNYDER-ROBINSON TYPE	DisGeNET Curated	0.004124	0.0354	0.2769	1	1	4
																						154	C1857395	De Toni-Debre-Fanconi Syndrome	DisGeNET Curated	0.004124	0.0354	0.2769	1	1	4
																						155	C0341703	Adult Fanconi syndrome	DisGeNET Curated	0.004124	0.0354	0.2769	1	1	4
																						156	C0344893	Right ventricular dilatation	DisGeNET BeFree	0.004124	0.0354	0.2769	1	1	4
																						157	C1281440	Familial obesity	DisGeNET BeFree	0.004124	0.0354	0.2769	1	1	4
																						158	C1334206	Intermediate Grade Ductal Breast Carcinoma In Situ	DisGeNET BeFree	0.004124	0.0354	0.2769	1	1	4
																						159	C0684338	heart overload	DisGeNET BeFree	0.004124	0.0354	0.2769	1	1	4
																						160	C0152444	Hydrorhachis	DisGeNET BeFree	0.004124	0.0354	0.2769	1	1	4
																						161	C0334013	Phrynoderma	DisGeNET BeFree	0.004124	0.0354	0.2769	1	1	4
																						162	C4014803	ACTH-INDEPENDENT MACRONODULAR ADRENAL HYPERPLASIA 2	DisGeNET BeFree	0.004124	0.0354	0.2769	1	1	4
																						163	C3495427	Fanconi-Bickel Syndrome	DisGeNET Curated	0.004124	0.0354	0.2769	1	1	4
																						164	C0037315	Sleep Apnea Syndromes	DisGeNET BeFree	0.00427	0.03643	0.2849	1	2	95
																						165	C0001857	AIDS related complex	DisGeNET BeFree	0.004448	0.03771	0.2949	1	2	97
																						166	C0948008	Ischemic stroke	DisGeNET BeFree	0.004506	0.03797	0.297	1	5	1104
																						167	C0206623	Adenosquamous carcinoma	DisGeNET BeFree	0.004812	0.04031	0.3153	1	2	101
																						168	C0036439	Scoliosis, unspecified	DisGeNET BeFree	0.005094	0.0405	0.3168	1	2	104
																						169	C0242363	Islet Cell Tumor	DisGeNET BeFree	0.005094	0.0405	0.3168	1	2	104
																						170	C1318485	Liver regeneration disorder	DisGeNET BeFree	0.005101	0.0405	0.3168	1	3	345
																						171	C1333292	Diffuse infiltrative lymphocytosis syndrome	DisGeNET BeFree	0.005153	0.0405	0.3168	1	1	5
																						172	C0235753	Congenital hemangioma	DisGeNET BeFree	0.005153	0.0405	0.3168	1	1	5
																						173	C0007124	Noninfiltrating Intraductal Carcinoma	DisGeNET Curated	0.005153	0.0405	0.3168	1	1	5
																						174	C0015624	Fanconi Syndrome	DisGeNET Curated	0.005153	0.0405	0.3168	1	1	5
																						175	C0862802	Recurrent lung cancer	DisGeNET BeFree	0.005153	0.0405	0.3168	1	1	5
																						176	C4707237	Striate palmoplantar keratoderma	DisGeNET BeFree	0.005153	0.0405	0.3168	1	1	5
																						177	C1332347	Atypical Ductal Breast Hyperplasia	DisGeNET Curated	0.005153	0.0405	0.3168	1	1	5
																						178	C0036224	Sarcoma, Yoshida	DisGeNET BeFree	0.005153	0.0405	0.3168	1	1	5
																						179	C0004903	Beckwith-Wiedemann Syndrome	DisGeNET BeFree	0.005286	0.04117	0.322	1	2	106
																						180	C0549473	Thyroid carcinoma	DisGeNET BeFree	0.005402	0.04117	0.322	1	5	1152
																						181	C0007194	Hypertrophic Cardiomyopathy	DisGeNET BeFree	0.005436	0.04117	0.322	1	3	353
																						182	C0856169	Endothelial dysfunction	DisGeNET BeFree	0.005593	0.04117	0.322	1	4	716
																						183	C0153381	Malignant neoplasm of mouth	DisGeNET BeFree	0.005704	0.04117	0.322	1	4	720
																						184	C0220641	Lip and Oral Cavity Carcinoma	DisGeNET BeFree	0.005959	0.04117	0.322	1	4	729
																						185	C0851140	Carcinoma in situ of uterine cervix	DisGeNET BeFree	0.006088	0.04117	0.322	1	2	114
																						186	C0270850	Idiopathic generalized epilepsy	DisGeNET Curated	0.006181	0.04117	0.322	1	1	6
																						187	C1842534	DYSTONIA 18 (disorder)	DisGeNET BeFree	0.006181	0.04117	0.322	1	1	6
																						188	C0393702	Myoclonic Astatic Epilepsy	DisGeNET BeFree	0.006181	0.04117	0.322	1	1	6
																						189	C2937224	Constitutional obesity	DisGeNET BeFree	0.006181	0.04117	0.322	1	1	6
																						190	C0558116	Distorted body image	DisGeNET BeFree	0.006181	0.04117	0.322	1	1	6
																						191	C1696701	Skin-picking	DisGeNET BeFree	0.006181	0.04117	0.322	1	1	6
																						192	C1510446	Acute ischemic heart disease	DisGeNET BeFree	0.006181	0.04117	0.322	1	1	6
																						193	C4727182	Recurrent Cushing Disease	DisGeNET BeFree	0.006181	0.04117	0.322	1	1	6
																						194	C0400979	Obstruction of biliary tree	DisGeNET BeFree	0.006181	0.04117	0.322	1	1	6
																						195	C4511595	Methamphetamine intoxication	DisGeNET BeFree	0.006181	0.04117	0.322	1	1	6
																						196	C0027125	Myotonia	DisGeNET Curated	0.006181	0.04117	0.322	1	1	6
																						197	C0519097	Left ventricular aneurysm	DisGeNET BeFree	0.006181	0.04117	0.322	1	1	6
																						198	C4552213	Broad autism phenotype	DisGeNET BeFree	0.006181	0.04117	0.322	1	1	6
																						199	C0855002	Recurrent Lung Carcinoma Cell Type Unspecified	DisGeNET BeFree	0.006181	0.04117	0.322	1	1	6
																						200	C0272048	stomatocytic anemia	DisGeNET BeFree	0.006181	0.04117	0.322	1	1	6
